# Supplementary material for: Freshwater trematodes differ from marine trematodes in patterns connected with division of labor
Source: PeerJ. 2024 Apr 12;12:e17211. doi: 10.7717/peerj.17211 (PMC11017974; doi:10.7717/peerj.17211)
Supplement: Supplemental Information 8 — Metadata are in available in File S10. [file peerj-12-17211-s008.csv]

snail	redia	measurer	length	width	pharynx	location	notes	unreliable	magnification
P107	1	MS	577	223		Gonad
P107	2	MS	2454	372	56	Gonad
P107	3	MS	2217	445	52	Gonad
P107	4	MS	1148	388		Gonad
P107	5	MS	415	144		Gonad
P107	6	MS	1479	419		Gonad
P107	7	MS	1753	377	52	Gonad
P107	8	MS	1692	408		Gonad
P107	9	MS	2456	393	58	Gonad
P107	10	MS	550	208	46	Gonad
P107	11	MS	1668	419	33	Gonad
P107	12	MS	1488	426		Gonad
P107	13	MS	1870	353	59	Gonad
P107	14	MS	343	122		Gonad
P107	15	MS	1821	387	45	Gonad
P107	16	MS	2163	355	58	Gonad
P107	17	MS	845	196	42	Gonad
P107	18	MS	504	210		Gonad
P107	19	MS	1130	243	41	Gonad
P107	20	MS	2688	389	48	Gonad
P107	21	MS	487	131		Gonad
P107	22	MS	2403	445	62	Gonad
P107	23	MS	812	196	65	Gonad
P107	24	MS	2049	372		Gonad
P107	25	MS	533	141	53	Gonad
P107	26	MS	1816	346	52	Gonad
P107	27	MS	650	160	48	Gonad
P107	28	MS	1908	381	54	Gonad
P107	29	MS	1015	332	54	Gonad
P107	30	MS	458	159		Gonad
P107	31	MS	390	110		Gonad
P107	32	MS	1796	360	59	Gonad
P107	33	MS	1422	414		Gonad
P107	34	MS	1246	377		Gonad
P107	35	MS	1200	395	51	Gonad
P107	36	MS	1288	359	53	Gonad
P107	37	MS	1353	383	50	Gonad
P107	38	MS	1394	408	52	Gonad
P107	39	MS	1654	414		Gonad
P107	40	MS	538	178	39	Gonad
P107	41	MS	530	179	37	Gonad
P107	42	MS	923	315	44	Gonad
P107	43	MS	1710	389		Gonad
P107	44	MS	1230	361	48	Gonad
P107	45	MS	1758	354	44	Gonad
P107	46	MS	1478	412		Gonad
P107	47	MS	1810	383		Gonad
P107	48	MS	535	252	43	Gonad
P107	49	MS	1702	390		Gonad
P107	50	MS	1531	353		Gonad
P107	51	MS	1502	339	40	Gonad
P107	52	MS	833	289	47	Gonad
P107	53	MS	1695	375	54	Gonad
P107	54	MS	1822	381		Gonad
P107	55	MS	511	182	41	Gonad
P107	56	MS	1589	364	54	Gonad
P107	57	MS	1400	423	48	Gonad
P107	58	MS	1176	366		Gonad
P107	59	MS	1312	367	43	Gonad
P107	60	MS	1284	373	47	Gonad
P107	61	MS	1831	399		Gonad
P107	62	MS	1413	378	32	Gonad
P107	63	MS	1099	330		Gonad
P107	64	MS	1355	382	52	Gonad
P107	65	MS	1463	398	52	Gonad
P107	66	MS	1112	343		Gonad
P107	67	MS	1507	362	55	Gonad
P107	68	MS	635	228		Gonad	Damaged	U
P107	69	MS	683	282		Gonad
P107	70	MS	1528	354	62	Gonad
P107	71	MS	1321	419	55	Gonad
P107	72	MS	1041	358	49	Gonad
P107	73	MS	1343	375	41	Gonad
P107	74	MS	1255	364		Gonad
P107	75	MS	1416	415	40	Gonad
P107	76	MS	419	328		Gonad	Odd	U
P107	77	MS	1765	394	54	Gonad
P107	78	MS	1353	405		Gonad
P107	79	MS	1413	399	51	Gonad
P107	80	MS	1186	372	45	Gonad
P107	81	MS	1565	339		Gonad
P107	82	MS	1517	365		Gonad
P107	83	MS	1533	366		Gonad
P107	84	MS	1910	375	55	Gonad
P107	85	MS	639	222	48	Gonad
P107	86	MS	1352	409	50	Gonad
P107	87	MS	1719	406	63	Gonad
P107	88	MS	1315	428		Gonad
P107	89	MS	1399	406		Gonad
P107	90	MS	1293	385		Gonad
P107	91	MS	1679	381	48	Gonad
P107	92	MS	1656	359	52	Gonad
P107	93	MS	1031	371	51	Gonad
P107	94	MS	1767	359		Gonad
P107	95	MS	461	170		Gonad
P107	96	MS	1194	375	55	Gonad
P107	97	MS	1735	365		Gonad
P107	98	MS	1096	405	52	Gonad
P107	99	MS	1264	402	42	Gonad
P107	100	MS	603	218	45	Gonad
P107	101	MS	1464	322	60	Gonad
P107	102	MS	1045	393	52	Gonad
P107	103	MS	1429	416	61	Gonad
P107	104	MS	905	332	55	Gonad
P107	105	MS	1213	444		Gonad
P107	106	MS	741	353		Gonad
P107	107	MS	1506	334	56	Gonad
P107	108	MS	881	338	55	Gonad
P107	109	MS	1372	355		Gonad
P107	110	MS	1743	336		Gonad
P107	111	MS	1149	353	55	Gonad
P107	112	MS	1775	313	45	Gonad
P107	113	MS	477	146		Gonad
P107	114	MS	1165	367		Gonad
P107	115	MS	1353	366	65	Gonad
P107	116	MS	1679	369		Gonad
P107	117	MS	334	132		Gonad
P107	118	MS	1191	374		Gonad
P107	119	MS	997	387		Gonad
P107	120	MS	1109	377		Gonad
P107	121	MS	993	389	49	Gonad
P107	122	MS	1056	326	44	Gonad
P107	123	MS	1029	328		Gonad
P107	124	MS	953	312		Gonad
P107	125	MS	895	305		Gonad
P107	126	MS	1576	341	51	Gonad
P107	127	MS	1216	400	56	Gonad	Blurry	U
P107	128	MS	1076	395		Gonad	Blurry	U
P107	129	MS	1575	381		Gonad
P107	130	MS	1298	389	62	Gonad
P107	131	MS	418	124		Gonad
P107	132	MS	440	154	37	Gonad
P107	133	MS	373	110	43	Mid	Damaged	U
P107	134	MS	1692	312	55	Mid
P107	135	MS	2314	381	38	Mid
P107	136	MS	369	73	39	Mid
P107	137	MS	427	94	48	Mid
P107	138	MS	357	123		Mid
P107	139	MS	1384	320		Mid
P107	140	MS	1234	377		Mid
P107	141	MS	1477	361		Mid
P107	142	MS	300	75		Mid
P107	143	MS	496	128	39	Mid
P107	144	MS	835	202		Mid
P107	145	MS	1887	378		Mid
P107	146	MS	433	125		Mid
P107	147	MS	266	95		Mid
P107	148	MS	1617	383		Mid
P107	149	MS	500	148	49	Mid
P107	150	MS	1486	347	62	Mid
P107	151	MS	1033	352	62	Mid
P107	152	MS	1152	397		Mid
P107	153	MS	1730	325		Mid
P107	154	MS	1693	373	44	Mid
P107	155	MS	788	260		Mid
P107	156	MS	690	217		Mid
P107	157	MS	1572	292		Mid
P107	158	MS	989	249		Mid
P107	159	MS	851	329		Mid	damaged	U
P107	160	MS	2152	349	65	Mid
P107	161	MS	1274	376	51	Mid
P107	162	MS	863	296	49	Mid
P107	163	MS	715	260	46	Mid
P107	164	MS	1043	310		Mid
P107	165	MS	2136	234		Mid
P107	166	MS	782	376	59	Mid
P107	167	MS	608	214	37	Mid
P107	168	MS	1436	375		Mid
P107	169	MS	1631	348		Mid
P107	170	MS	358	98	40	Mid
P107	171	MS	1409	342		Mid
P107	172	MS	327	114		Mid
P107	173	MS	749	211		Mid
P107	174	MS	281	87	27	Mid
P107	175	MS	1956	395		Mid
P107	176	MS	313	66	30	Mid
P107	177	MS	610	103	49	Mid	Damaged	U
P107	178	MS	731	140	43	Mid
P107	179	MS	1283	411	40	Mid
P107	180	MS	455	97	38	Mid
P107	181	MS	283	75		Mid
P107	182	MS	316	80		Mid
P107	183	MS	332	94	37	Mid
P107	184	MS	1735	353		Mid
P121	1	MS	927	141		Foot	Damaged	U
P121	2	MS	651	150	40	Foot
P121	3	MS	552	140	47	Foot
P121	1	MS	1685	200		Gonad
P121	2	MS	1123	148		Gonad
P121	3	MS	757	162	36	Gonad
P121	4	MS	1192	167		Gonad	Damaged	U
P121	5	MS	1841	187		Gonad
P121	6	MS	1102	169		Gonad
P121	7	MS	1054	173	40	Gonad
P121	8	MS	926	179	36	Gonad
P121	9	MS	1039	164	35	Gonad
P121	10	MS	1371	187		Gonad
P121	11	MS	1577	175	49	Gonad
P121	12	MS	590	148		Gonad
P121	13	MS	1019	190		Gonad
P121	14	MS	1749	190		Gonad
P121	15	MS	1520	201		Gonad
P121	16	MS	1580	207		Gonad
P121	17	MS	1554	148		Gonad	Damaged	U
P121	18	MS	1444	159		Gonad
P121	19	MS	953	161		Gonad
P121	20	MS	1492	196		Gonad
P121	21	MS	1315	180		Gonad
P121	22	MS	642	153		Gonad
P121	23	MS	1701	191		Gonad
P121	24	MS	1293	182	43	Gonad
P121	25	MS	1205	185		Gonad
P121	26	MS	1244	201		Gonad
P121	27	MS	1540	193		Gonad
P121	28	MS	1512	208		Gonad
P121	29	MS	1677	173		Gonad
P121	30	MS	909	178		Gonad
P121	31	MS	1459	205	45	Gonad
P121	32	MS	1510	183	43	Gonad
P121	33	MS	1674	159	38	Gonad
P121	34	MS	394	152		Gonad
P121	35	MS	1410	195	46	Gonad
P121	36	MS	1484	205		Gonad
P121	37	MS	1389	197		Gonad
P121	38	MS	1109	200		Gonad
P121	39	MS	1350	191		Gonad
P121	40	MS	1383	188		Gonad
P121	41	MS	915	184		Gonad	Damaged	U
P121	42	MS	961	177	43	Gonad
P121	43	MS	682	136		Gonad
P121	44	MS	1063	149		Gonad
P121	45	MS	1504	208		Gonad
P121	46	MS	1334	190		Gonad
P121	47	MS	513	108		Gonad
P121	48	MS	1382	185		Gonad
P121	49	MS	1773	205		Gonad
P121	49a	ATN	294	52	34	Gonad	measurement corrected for different measurer (-5%) (10 Feb 2023)
P121	50	MS	572	101		Gonad
P121	51	MS	1370	207		Gonad
P121	52	MS	1326	183		Gonad
P121	53	MS	1553	190		Gonad
P121	54	MS	1475	191		Gonad
P121	55	MS	1078	171		Gonad
P121	56	MS	1565	215		Gonad
P121	57	MS	1103	207		Gonad
P121	58	MS	930	166		Gonad
P121	59	MS	1180	162		Gonad
P121	60	MS	1206	192		Gonad
P121	61	MS	331	147		Gonad	damaged	LW
P121	62	MS	1138	174		Gonad
P121	63	MS	1550	191		Gonad	Damaged	U
P121	64	MS	999	179		Gonad
P121	65	MS	787	167		Gonad
P121	66	MS	1254	189		Gonad
P121	67	MS	822	169		Gonad
P121	68	MS	1314	186		Gonad
P121	69	MS	1546	215		Gonad
P121	70	MS	1188	188	46	Gonad
P121	71	MS	1314	167	47	Gonad
P121	72	MS	1536	221		Gonad
P121	73	MS	1179	181		Gonad
P121	74	MS	785	194		Gonad
P121	75	MS	1375	191	49	Gonad
P121	76	MS	1308	207	37	Gonad
P121	77	MS	1044	173	38	Gonad
P121	78	MS	1755	189		Gonad
P121	79	MS	539	137		Gonad
P121	80	MS	1312	201		Gonad
P121	81	MS	1538	200	50	Gonad
P121	82	MS	1485	191	40	Gonad
P121	83	MS	990	189	34	Gonad
P121	84	MS	1296	181		Gonad
P121	85	MS	1507	216		Gonad
P121	86	MS	1455	209	40	Gonad
P121	87	MS	1467	187	52	Gonad
P121	88	MS	537	104		Gonad
P121	89	MS	326	66		Gonad
P121	90	MS	1279	203		Gonad
P121	91	MS	1052	167		Gonad
P121	92	MS	828	156		Gonad
P121	93	MS	1191	185		Gonad
P121	1	MS	1214	135	34	Mid
P121	2	MS	340	74		Mid
P121	3	MS	1936	167		Mid
P121	4	MS	1404	218	50	Mid	damaged	LW
P121	5	MS	699	178		Mid
P112	1	MS	1322	195	36	Foot	Damaged	LW
P112	2	MS	1540	212	43	Foot	Damaged	LW
P112	3	MS	1460	303		Foot	Damaged	LW
P112	4	MS	651	90		Foot
P112	5	MS	1411	219	45	Foot	Damaged	LW
P112	6	MS	1227	199		Foot	Damaged	L
P112	7	MS	393	59		Foot	Odd, off of slide	LW
P112	8	MS	443	63	26	Foot
P112	9	MS	253	57	28	Foot
P112	1	MS	291	150		Gonad	Damaged	LW
P112	2	MS	1253	228		Gonad
P112	3	MS	1201	157		Gonad	Damaged and off of slide	LW
P112	4	MS	302	88		Gonad
P112	5	MS	1387	225		Gonad
P112	6	MS	1470	219		Gonad
P112	7	MS	735	175		Gonad
P112	8	MS	1366	223		Gonad
P112	9	MS	1429	231		Gonad
P112	10	MS	1647	206		Gonad	Damaged	L
P112	11	MS	1467	213		Gonad
P112	12	MS	1322	230		Gonad
P112	13	MS	1338	225		Gonad
P112	14	MS	1717	222		Gonad
P112	15	MS	1709	181		Gonad	Damaged, off of slide	LW
P112	16	MS	1377	220		Gonad
P112	17	MS	1492	230		Gonad	damaged	LW
P112	18	MS	1522	229		Gonad
P112	19	MS	1509	218		Gonad
P112	20	MS	583	145		Gonad
P112	21	MS	223	67		Gonad
P112	22	MS	957	223		Gonad
P112	23	MS	556	162		Gonad
P112	24	MS	2057	215		Gonad
P112	25	MS	1774	197	40	Gonad
P112	26	MS	1551	227	49	Gonad
P112	27	MS	1467	227		Gonad
P112	28	MS	1500	231		Gonad
P112	29	MS	1622	250		Gonad
P112	30	MS	251	80		Gonad
P112	31	MS	871	129	31	Gonad
P112	32	MS	233	76		Gonad
P112	33	MS	960	195		Gonad	damaged	LW
P112	34	MS	1278	206	42	Gonad
P112	35	MS	1520	262		Gonad
P112	36	MS	1559	246		Gonad
P112	37	MS	1357	224		Gonad
P112	38	MS	1148	209	38	Gonad
P112	39	MS	1685	228		Gonad
P112	40	MS	1684	240		Gonad
P112	41	MS	1727	265	49	Gonad
P112	42	MS	1334	200		Gonad	Damaged	L
P112	43	MS	646	205		Gonad	Damaged	LW
P112	44	MS	1618	234		Gonad
P112	45	MS	1523	203	51	Gonad
P112	46	MS	875	204		Gonad	Damaged	LW
P112	47	MS	855	189	42	Gonad
P112	48	MS	1521	222		Gonad
P112	49	MS	1713	242	51	Gonad	Damaged	L
P112	50	MS	1337	217	45	Gonad
P112	51	MS	1700	231		Gonad	Damaged	L
P112	52	MS	2111	208		Gonad
P112	53	MS	530	120	31	Gonad
P112	54	MS	1106	190		Gonad
P112	55	MS	1637	240		Gonad
P112	56	MS	1710	217		Gonad
P112	57	MS	1417	204		Gonad	Damaged	L
P112	58	MS	1657	239		Gonad
P112	59	MS	667	170	36	Gonad
P112	60	MS	1601	227		Gonad
P112	61	MS	1582	213		Gonad	Damaged	L
P112	62	MS	1316	209		Gonad
P112	63	MS	711	181		Gonad	Damaged	LW
P112	64	MS	1849	237		Gonad
P112	65	MS	743	196	37	Gonad
P112	66	MS	489	176		Gonad	Damaged	LW
P112	67	MS	2581	197		Gonad
P112	68	MS	2082	233		Gonad
P112	69	MS	1699	220	47	Gonad
P112	70	MS	1296	198	40	Gonad
P112	71	MS	2096	211	44	Gonad
P112	72	MS	1582	210		Gonad
P112	73	MS	2703	216		Gonad
P112	74	MS	3033	198		Gonad
P112	75	MS	1247	209		Gonad
P112	76	MS	1436	195		Gonad
P112	77	MS	2003	214		Gonad	Damaged	L
P112	78	MS	2147	218		Gonad
P112	79	MS	1555	189		Gonad	Damaged	LW
P112	80	MS	2168	208		Gonad
P112	81	MS	1981	194	44	Gonad	Damaged	W
P112	82	MS	641	200		Gonad	Damaged	L
P112	83	MS	1221	211	36	Gonad
P112	84	MS	1670	221	39	Gonad
P112	85	MS	976	172	37	Gonad
P112	86	MS	746	142		Gonad
P112	87	MS	646	165	32	Gonad
P112	88	MS	490	119	30	Gonad
P112	89	MS	3056	200	33	Gonad	Same as 90
P112	90	MS	3056	200	33	Gonad	Same as 89
P112	91	MS	1698	248	47	Gonad
P112	92	MS	1110	189	46	Gonad
P112	93	MS	2195	194		Gonad
P112	94	MS	2124	227	57	Gonad
P112	95	MS	2358	233	41	Gonad	Same as 96
P112	96	MS	2358	233	41	Gonad	Same as 95
P112	97	MS	1033	230	40	Gonad
P112	98	MS	2138	208		Gonad
P112	99	MS	2119	207		Gonad
P112	100	MS	1397	245		Gonad
P112	101	MS	2243	199		Gonad
P112	102	MS	2136	212		Gonad
P112	103	MS	2839	206		Gonad
P112	104	MS	1716	248		Gonad
P112	105	MS	2176	235		Gonad
P112	106	MS	2261	196		Gonad
P112	107	MS	1853	233		Gonad	Damaged	L
P112	1	MS	1388	149		Mid
P112	2	MS	1670	215		Mid
P112	3	MS	2426	211		Mid
P112	4	MS	2291	208		Mid
P112	5	MS	1887	197	35	Mid
P112	6	MS	228	122		Mid
P112	7	MS	2786	211		Mid
P112	8	MS	2534	199		Mid
P112	9	MS	1583	162		Mid
P112	10	MS	1510	159		Mid
P112	11	MS	1850	174		Mid	Damaged	LW
P112	12	MS	3550	187		Mid
P112	13	MS	1561	230		Mid
P112	14	MS	747	157		Mid
P112	15	MS	2999	194		Mid
P112	16	MS	350	102		Mid
P112	17	MS	304	67	21	Mid
P112	18	MS	377	65	35	Mid
P112	19	MS	2048	208		Mid
P112	20	MS	878	145		Mid	Damaged	LW
P112	21	MS	514	117	22	Mid
P112	22	MS	3472	216	58	Mid
P112	23	MS	1481	156		Mid	Damaged	LW
P112	24	MS	940	147	33	Mid
P112	25	MS	3637	228	51	Mid
P112	26	MS	315	81		Mid
P112	27	MS	1170	212		Mid
P112	28	MS	328	57	22	Mid
P112	29	MS	337	81		Mid
P112	30	MS	984	120		Mid
P112	31	MS	568	119	26	Mid
P112	32	MS	2385	267		Mid
P112	33	MS	432	135		Mid	Damaged	LW
P112	34	MS	833	123		Mid	Damaged	LW
P112	35	MS	1201	176		Mid
P112	36	MS	555	147		Mid
P112	37	MS	2130	230	38	Mid
P112	38	MS	2952	195		Mid
P112	39	MS	746	191		Mid
P112	40	MS	1765	197		Mid	Damaged, Off of slide	LW
P112	41	MS	2128	184		Mid
P112	42	MS	1502	241	37	Mid
P112	43	MS	2272	206	37	Mid
P112	44	MS	2149	191		Mid
P112	45	MS	492	144		Mid
P112	46	MS	1586	231		Mid
P112	47	MS	2683	190		Mid
P112	48	MS	1438	198	37	Mid
P112	49	MS	1408	148		Mid
P112	50	MS	1675	185		Mid
P112	51	MS	2757	191		Mid
P112	52	MS	1891	192	42	Mid
P112	53	MS	231	134		Mid	Damaged	LW
P112	54	MS	2779	203		Mid
P112	55	MS	2446	187	51	Mid
P112	56	MS	3206	237		Mid
P112	57	MS	1498	194		Mid
P112	58	MS	1723	177		Mid
P112	59	MS	3615	186		Mid
P112	60	MS	785	132		Mid
P112	61	MS	349	72		Mid
P112	62	MS	1563	226		Mid
P112	63	MS	773	155		Mid
P112	64	MS	3490	197		Mid
P112	65	MS	481	111		Mid
P112	66	MS	347	96		Mid
P112	67	MS	342	59	26	Mid
P112	68	MS	306	66	26	Mid
P112	69	MS	377	73	34	Mid
P112	70	MS	2043	227		Mid
P112	71	MS	869	154		Mid
P112	72	MS	305	68		Mid
P112	73	MS	511	116	27	Mid
P113	1	MS	1267	139		Slide1
P113	2	MS	1249	152	35	Slide1
P113	3	MS	1219	189	41	Slide1
P113	4	MS	419			Slide1
P113	5	MS	1469	201	38	Slide1
P113	6	MS	1764	167	57	Slide1
P113	7	MS	1515	200	46	Slide1
P113	8	MS	1051	156	29	Slide1	Damaged	LWP
P113	9	MS	1190	195	47	Slide1
P113	10	MS	1290	170		Slide1
P113	11	MS	1365	170		Slide1
P113	12	MS	143	61		Slide1
P113	13	MS	1348	184		Slide1
P113	14	MS	1360	195	35	Slide1
P113	15	MS	1389	187	39	Slide1
P113	16	MS	1252	155	31	Slide1
P113	17	MS	1370	177	35	Slide1
P113	18	MS	1184	181	36	Slide1
P113	19	MS	1405	160	39	Slide1
P113	20	MS				Slide1	Off of slide
P113	21	MS				Slide1	Off of slide
P113	22	MS	1278	173	40	Slide1
P113	23	MS	1467	201		Slide1
P113	24	MS	1212	164	55	Slide1
P113	25	MS	294	144		Slide1	Damaged	LW
P113	26	MS	181	40		Slide1
P113	27	MS	1126	165		Slide1
P113	28	MS	1165	159		Slide1
P113	29	MS	311	73		Slide1
P113	30	MS	1372	182	56	Slide1
P113	31	MS	1219	169		Slide1
P113	32	MS	1247	176		Slide1
P113	33	MS	130	59		Slide1
P113	34	MS	1484	189		Slide1
P113	35	MS				Slide1	Missing
P113	36	MS				Slide1	Missing
P113	37	MS				Slide1	Missing
P113	38	MS				Slide1	Missing
P113	39	MS				Slide1	Missing
P113	40	MS				Slide1	Missing
P113	41	MS	1439	179		Slide1
P113	42	MS	1229	174		Slide1
P113	43	MS	1276	174		Slide1
P113	44	MS	1499	191	38	Slide1
P113	47	MS	1407	187	34	Slide1
P113	48	MS	1037	126		Slide1	Damaged	LW
P113	49	MS	1268	198		Slide1
P113	50	MS	143	59		Slide1
P113	51	MS	1255	165		Slide1
P113	52	MS	1527	147	38	Slide1
P113	53	MS	1297	185	38	Slide1
P113	54	MS	1554	180	39	Slide1
P113	55	MS	1318	160		Slide1
P113	56	MS	194	101		Slide1
P113	57	MS	1546	201	36	Slide1
P113	58	MS	1296	165	35	Slide1
P113	59	MS	142	71	22	Slide1
P113	60	MS	144	110	28	Slide1
P113	61	MS	1271	147		Slide1
P113	62	MS	147	83		Slide1
P113	63	MS	1041	143	44	Slide1
P113	64	MS	123	68		Slide1
P113	65	MS	1116	142	46	Slide1
P113	66	MS	1304	160		Slide1
P113	67	MS	1489	157		Slide1
P113	68	MS	1885	200	45	Slide1
P113	69	MS	1489	167		Slide1
P113	70	MS	96	77		Slide1
P113	71	MS	1434	189	50	Slide1
P113	72	MS	1251	184		Slide1
P113	73	MS	1499	174		Slide1
P113	74	MS	1357	140		Slide1
P113	75	MS	887	144	39	Slide1	Damaged	LW
P113	76	MS	1295	139	43	Slide1	Damaged	W
P113	77	MS	1423	192	38	Slide1
P113	78	MS	1469	175		Slide1	Damaged	L
P113	79	MS	1723	193	42	Slide1
P113	80	MS	1677	219	36	Slide1
P113	81	MS	1336	154	49	Slide1
P113	82	MS	1645	177	48	Slide1
P113	83	MS	1409	171	37	Slide1
P113	84	MS	1041	149	39	Slide1
P113	85	MS	493	129	38	Slide1	Damaged	LW
P113	86	MS	1256	163	34	Slide1
P113	87	MS	611	146	44	Slide1
P113	88	MS	1170	164	37	Slide1
P113	89	MS	1431	180	38	Slide1
P113	90	MS	153	59	29	Slide1
P113	91	MS	1593	185	40	Slide1
P113	92	MS	1367	175	32	Slide1
P113	93	MS	667	143	40	Slide1	Damaged	LW
P113	94	MS	771	122		Slide1	Damaged	LW
P113	95	MS	1514	171	48	Slide1
P113	96	MS	1498	210	37	Slide1
P113	97	MS	1220	158	36	Slide1	Damaged	LW
P113	98	MS	1480	189	38	Slide1
P113	1	MS	1208	151		Slide 2
P113	2	MS	1131	170		Slide 2
P113	3	MS	1340	169	51	Slide 2
P113	4	MS	1101	184	45	Slide 2
P113	5	MS	88	52		Slide 2
P113	6	MS	148	55		Slide 2
P113	7	MS	1114	182		Slide 2
P113	8	MS	1028	170	57	Slide 2
P113	9	MS	1265	158		Slide 2
P113	10	MS	1559	183	43	Slide 2
P113	11	MS	1354	178	50	Slide 2
P113	12	MS	1269	182	45	Slide 2
P113	13	MS	1148	165	43	Slide 2
P113	14	MS	1210	186	39	Slide 2
P113	15	MS	1222	117		Slide 2
P113	16	MS	696	132	38	Slide 2
P113	17	MS	715	145	48	Slide 2	Damaged	L
P113	18	MS	946	153	37	Slide 2	Damaged	LW
P113	19	MS	636	155	39	Slide 2	Damaged	LW
P113	20	MS	1393	155	43	Slide 2
P113	21	MS	979	138		Slide 2	Damaged	LW
P113	22	MS	1367	196		Slide 2
P113	23	MS	1239	171	39	Slide 2
P113	24	MS	1335	185	38	Slide 2
P113	25	MS	1616	200	71	Slide 2
P113	26	MS	846	131		Slide 2
P113	27	MS	1241	155		Slide 2
P113	28	MS	203	71	30	Slide 2
P113	29	MS	1406	142	45	Slide 2
P113	30	MS	146	52	23	Slide 2
P113	31	MS	746	116	50	Slide 2	Damaged	LW
P113	32	MS	1249	165		Slide 2
P113	33	MS	1180	222		Slide 2	Damaged	LW
P113	34	MS	457	89		Slide 2
P113	35	MS	1053	147		Slide 2
P113	36	MS	589	159		Slide 2
P113	37	MS	280	112	47	Slide 2
P113	38	MS	661	118	48	Slide 2
P113	39	MS	1066	124	41	Slide 2
P113	40	MS	1007	150	35	Slide 2
P113	41	MS	189	66		Slide 2
P113	42	MS	1245	185	43	Slide 2
P113	43	MS	120	61	24	Slide 2
P113	44	MS	1012	172	42	Slide 2
P113	45	MS	1716	196		Slide 2
P113	46	MS	1507	186		Slide 2
P113	47	MS	657	149		Slide 2
P113	48	MS	1429	179		Slide 2
P113	49	MS	991	183		Slide 2	Damaged	LW
P113	50	MS	1367	137		Slide 2
P113	51	MS	1264	164		Slide 2
P113	52	MS	1194	177		Slide 2
P113	53	MS	1314	153		Slide 2
P113	54	MS	1195	168		Slide 2
P113	55	MS	1032	179		Slide 2
P113	56	MS	1148	180		Slide 2
P113	57	MS	1480	160	32	Slide 2
P113	58	MS	1509	182		Slide 2
P113	59	MS	1169	158		Slide 2
P113	60	MS	1364	180	49	Slide 2
P113	61	MS	1025	151	38	Slide 2	Damaged	LW
P113	62	MS	1952	227	68	Slide 2
P113	63	MS	477	145	40	Slide 2
P113	64	MS	646	113	32	Slide 2	Damaged	LW
P113	65	MS	1206	153		Slide 2
P113	66	MS	1354	152	51	Slide 2
P113	67	MS	1220	166	39	Slide 2
P113	68	MS	740	128		Slide 2	Damaged	LW
P113	69	MS	1253	168		Slide 2
P113	70	MS	903	132	47	Slide 2
P113	71	MS	1214	164		Slide 2
P113	72	MS	1162	133	54	Slide 2
P113	73	MS	228	77	34	Slide 2
P113	74	MS	526	180	32	Slide 2
P113	75	MS	796	132	44	Slide 2
P113	76	MS	1242	171	41	Slide 2
P113	77	MS	1503	199	51	Slide 2
P113	78	MS	1032	197		Slide 2
P113	79	MS	2109	238	61	Slide 2
P113	80	MS	1836	175		Slide 2	Damaged	L
P113	81	MS	1218	160		Slide 2
P113	82	MS	1225	178		Slide 2
P113	83	MS	1146	164		Slide 2
P113	84	MS	559	102	41	Slide 2	Damaged	LW
P113	85	MS	720	117		Slide 2	Damaged	LW
P113	86	MS	1223	164	45	Slide 2
P113	87	MS	1546	175	41	Slide 2
P113	88	MS	1178	185		Slide 2
P113	89	MS	179	63	29	Slide 2
P113	90	MS	195	71	27	Slide 2
P113	91	MS	1208	177	75	Slide 2
P113	92	MS	1252	130	61	Slide 2
P113	93	MS	187	86	41	Slide 2
P113	94	MS	1238	164	46	Slide 2
P113	95	MS	1162	158	36	Slide 2
P113	96	MS	641	142	62	Slide 2	Damaged	LW
P113	97	MS	1605	194		Slide 2
P113	98	MS	1337	156		Slide 2	Damaged	LW
P113	99	MS	2048	161	73	Slide 2	Damaged	L
P113	100	MS	1305	193	42	Slide 2
P113	101	MS	132	66	30	Slide 2
P113	102	MS	649	150		Slide 2	Damaged	LW
P113	103	MS	1384	148	49	Slide 2
P113	104	MS	697	136		Slide 2
P113	105	MS	165	52		Slide 2
P113	106	MS	192	72	31	Slide 2
P113	107	MS	191	81		Slide 2
P113	108	MS	1002	128	39	Slide 2
P113	109	MS	169	55		Slide 2
P113	110	MS	805	121	45	Slide 2
P113	111	MS	1346	171	38	Slide 2
P113	112	MS	242	62	28	Slide 2
P113	113	MS	1141	170		Slide 2
P113	114	MS	1409	199	43	Slide 2
P113	115	MS	1308	170		Slide 2
P113	116	MS	1067	156		Slide 2
P113	117	MS	1592	166		Slide 2
P113	118	MS	1472	193		Slide 2
P113	119	MS	1626	161	60	Slide 2
P113	120	MS	1254	171	45	Slide 2
P113	121	MS	205	69		Slide 2
P113	122	MS	1907	196	51	Slide 2
P113	123	MS	147	63	35	Slide 2
P113	124	MS	1121	155	45	Slide 2
P113	125	MS	1587	162	46	Slide 2	Damaged	L
P113	126	MS	1513	202	54	Slide 2
P113	127	MS	1029	150	41	Slide 2	Damaged	LW
P113	128	MS	1198	179		Slide 2
P113	129	MS	1084	149		Slide 2
P113	130	MS	1413	176		Slide 2
P113	131	MS	1358	177		Slide 2
P113	132	MS	1666	202	46	Slide 2
P113	133	MS	1188	147		Slide 2
P113	134	MS	270	56		Slide 2
P113	135	MS	1174	144	46	Slide 2
P113	136	MS	1253	171		Slide 2
P113	137	MS	380	118	41	Slide 2
P113	138	MS	1173	141		Slide 2
P113	139	MS	196	69	32	Slide 2
P113	140	MS	1275	187	40	Slide 2
P113	141	MS	1420	171	47	Slide 2
P113	142	MS	417	117	57	Slide 2
P113	143	MS	984	187		Slide 2
P113	144	MS	1246	160		Slide 2
P113	145	MS	1209	161	34	Slide 2
P113	146	MS	944	112		Slide 2
P113	147	MS	1560	157		Slide 2
P113	148	MS	1105	145	39	Slide 2
P113	149	MS	716	128		Slide 2	Damaged	LW
P113	150	MS	656	94		Slide 2
P113	151	MS	246	71	30	Slide 2
P113	152	MS	161	63		Slide 2
P113	153	MS	1531	181		Slide 2
P113	154	MS	1221	165	42	Slide 2
P113	155	MS	1384	179		Slide 2
P113	156	MS	724	104		Slide 2	Damaged	LW
P113	157	MS	711	132		Slide 2	Damaged	LW
P113	158	MS	1275	176		Slide 2
P113	159	MS	1249	147		Slide 2	Damaged	LW
P113	160	MS	1626	180	68	Slide 2
P113	161	MS	1684	175	45	Slide 2
P113	162	MS	211	68	36	Slide 2
P113	163	MS	242	76	37	Slide 2
P113	164	MS	1406	170	51	Slide 2
P113	165	MS	1174	114		Slide 2
P113	166	MS	460	118		Slide 2
P113	167	MS	1394	142	39	Slide 2
P113	168	MS	1472	192		Slide 2
P113	169	MS	986	128	41	Slide 2	Damaged	LW
P113	170	MS	611	204		Slide 2	Damaged	LW
P113	171	MS	151	122	59	Slide 2	Damaged	LW
P113	172	MS	368	93		Slide 2
P113	173	MS	1334	167		Slide 2	Damaged	L
P113	174	MS	1639	174	42	Slide 2
P113	175	MS	883	126	34	Slide 2
P113	176	MS	977	133		Slide 2
P113	177	MS	1264	133	34	Slide 2
P113	178	MS	1501	185	40	Slide 2
P113	179	MS	712	107		Slide 2
P113	180	MS	537	119		Slide 2
P113	181	MS	1223	122	52	Slide 2
P113	182	MS	1174	154	37	Slide 2
P113	183	MS	1503	221	70	Slide 2
P113	184	MS	951	144		Slide 2
P113	185	MS	1060	142		Slide 2
P113	186	MS	161	62		Slide 2
P113	187	MS	237	77	44	Slide 2
P113	188	MS	1127	164		Slide 2
P113	189	MS	1316	164		Slide 2
P113	190	MS	2042	194		Slide 2
P113	191	MS	938	140		Slide 2
P113	192	MS	270	51		Slide 2
P113	193	MS	176	65	38	Slide 2
P113	194	MS	1396	189	32	Slide 2
P115	1	MS	1293	176		Foot	flat
P115	2	MS	364	74		Foot	flat; may not be a redia
P115	3	MS	320	104		Foot	flat; not a redia
P115	4	MS	1492	217		Foot	flat
P115	5	MS	321	80		Foot	flat; may not be a redia
P115	6	MS	1545	187	44	Foot	flat
P115	7	MS	1278	181		Foot	flat
P115	8	MS	1079	139		Foot	flat
P115	9	MS	1019	140		Foot	flat
P115	10	MS	700	129		Foot	flat; Damaged	LW
P115	11	MS	1962	261	42	Foot	flat; Damaged	LWP
P115	12	MS	1787	269		Foot	flat; Damaged	LW
P115	1	MS	1422	222	39	Mid
P115	2	MS	1761	215	34	Mid
P115	3	MS	997	218	35	Mid
P115	4	MS	964	191		Mid
P115	5	MS	1562	215	33	Mid
P115	6	MS	1045	148	33	Mid
P115	7	MS	1233	235		Mid
P115	8	MS	1597	205		Mid
P115	9	MS	1644	219		Mid
P115	10	MS	768	170		Mid
P115	11	MS	1361	210		Mid
P115	12	MS	916	237		Mid
P115	13	MS	1365	197		Mid
P115	14	MS	1675	207	37	Mid
P115	15	MS	784	122		Mid
P115	16	MS	380	145	34	Mid	Damaged	LW
P115	17	MS	1266	187		Mid
P115	18	MS	733	124		Mid
P115	19	MS	1209	192		Mid
P115	20	MS	1354	231	33	Mid
P115	21	MS	1276	207		Mid
P115	22	MS	1173	203		Mid
P115	23	MS	1105	168		Mid
P115	24	MS	1368	211		Mid
P115	25	MS	1491	203		Mid
P115	26	MS	1501	210		Mid
P115	27	MS	453	87	33	Mid
P115	28	MS	1412	185		Mid
P115	29	MS	1303	224	30	Mid
P115	30	MS	1780	220	37	Mid
P115	31	MS	1437	217	32	Mid
P115	32	MS	632	138	38	Mid
P115	33	MS				Mid	Missing
P115	34	MS	1751	188		Mid	Damaged	L
P115	35	MS	1501	205		Mid
P115	36	MS	1288	216		Mid
P115	37	MS	1671	200		Mid
P115	38	MS	1652	233		Mid
P115	39	MS	1745	227		Mid	Damaged	L
P115	40	MS	1285	184	47	Mid
P115	41	MS	392	78		Mid
P115	42	MS	1001	192		Mid
P115	43	MS	466	99	33	Mid
P115	44	MS	260	79	31	Mid	not a redia
P115	45	MS	1040	93		Mid	not a redia (not sure what Mo was measuring)
P115	46	MS	1540	227	56	Mid		P
P115	47	MS	1593	228		Mid
P115	48	MS	1699	217		Mid
P115	49	MS	1253	187	49	Mid
P115	50	MS	1160	216		Mid
P115	51	MS	1537	238	33	Mid
P115	52	MS	339	81	33	Mid
P115	53	MS	621	121		Mid
P115	54	MS	840	174	45	Mid
P115	55	MS	757	155		Mid
P115	56	MS	1165	207	33	Mid
P115	57	MS	1658	224		Mid
P115	58	MS	1709	242		Mid
P115	59	MS	1760	223		Mid
P115	60	MS	928	180		Mid
P115	61	MS	966	149	49	Mid
P115	62	MS	1440	195		Mid
P115	63	MS	1854	264		Mid
P115	64	MS	1755	246		Mid
P115	65	MS	1080	179	43	Mid
P115	66	MS	1050	163		Mid
P115	67	MS	1502	213		Mid
P115	68	MS	1096	190	44	Mid
P115	69	MS	1929	264		Mid
P115	70	MS	915	168	35	Mid
P115	71	MS	1727	194	35	Mid	Damaged	L
P115	72	MS	1958	238	38	Mid
P115	73	MS	1536	210	44	Mid
P115	74	MS	1527	247	40	Mid
P115	75	MS	1262	190	39	Mid
P115	76	MS	1589	250		Mid
P115	77	MS	1928	286		Mid
P115	78	MS	1542	245	43	Mid
P115	79	MS	1635	246		Mid
P115	80	MS	765	145		Mid
P115	81	MS	1584	255		Mid
P115	82	MS	1601	245		Mid
P115	83	MS	1503	217		Mid
P115	84	MS	1495	253		Mid
P115	85	MS	1428	238		Mid
P115	86	MS	808	139		Mid
P115	87	MS	954	191		Mid
P115	88	MS	1146	212		Mid
P115	89	MS	937	202		Mid	Damaged	L
P115	90	MS	1499	236		Mid
P115	91	MS	1759	224		Mid
P115	92	MS	1559	257	44	Mid
P115	93	MS	1413	224		Mid
P115	94	MS	945	198		Mid
P115	95	MS	1742	222		Mid
P115	96	MS	1476	238		Mid
P115	97	MS	1493	245		Mid
P115	98	MS	1888	236		Mid	Blurry
P115	99	MS	1650	213		Mid	Damaged	LW
P115	100	MS	1083	250	43	Mid	Damaged	LW
P115	101	MS	1423	243		Mid
P115	102	MS	1641	253	37	Mid
P115	103	MS	1941	270	40	Mid
P115	104	MS	851	191		Mid
P115	105	MS	1029	163	43	Mid
P115	106	MS	1846	269		Mid	Damaged	LW
P115	107	MS	1804	241	43	Mid
P115	108	MS	1602	214	35	Mid
P115	109	MS	1150	226		Mid	Damaged	LW
P115	110	MS	1505	225	41	Mid
P115	1	MS	1482	173	41	Gonad
P115	2	MS	605	146		Gonad
P115	3	MS	722	193		Gonad
P115	4	MS	657	167		Gonad
P115	5	MS	864	201		Gonad
P115	6	MS	803	184		Gonad
P115	7	MS	1442	186	38	Gonad
P115	8	MS	970	172	28	Gonad
P115	9	MS	1020	159	32	Gonad
P115	10	MS	785	189	30	Gonad
P115	11	MS	679	200	35	Gonad
P115	12	MS	813	205		Gonad
P115	13	MS	961	197	26	Gonad
P115	14	MS	936	174	34	Gonad
P115	15	MS	1130	201	32	Gonad
P115	16	MS	697	153		Gonad
P115	17	MS	760	188		Gonad
P115	18	MS	1280	187	46	Gonad
P115	19	MS	964	195		Gonad
P115	20	MS	704	166		Gonad
P115	21	MS	851	186		Gonad
P115	22	MS	823	194		Gonad
P115	23	MS	1215	174		Gonad
P115	24	MS	1531	192		Gonad
P115	25	MS	675	180	29	Gonad
P115	26	MS	736	203	37	Gonad
P115	27	MS	660	118		Gonad	Damaged	LW
P115	28	MS	948	220	27	Gonad
P115	29	MS	611	133		Gonad	Damaged	LW
P115	30	MS	817	178		Gonad
P115	31	MS	1408	174	36	Gonad
P115	32	MS	1352	192	30	Gonad
P115	33	MS	145	69		Gonad	not a redia
P115	34	MS	820	207		Gonad
P115	35	MS	700	209		Gonad
P115	36	MS	683	177	37	Gonad
P115	37	MS	938	199		Gonad
P115	38	MS	635	202	28	Gonad
P115	39	MS	1249	207		Gonad
P115	40	MS	714	176		Gonad
P115	41	MS	1188	191		Gonad
P115	42	MS	816	203		Gonad
P115	43	MS	1021	187	29	Gonad
P115	44	MS	1303	202		Gonad
P115	45	MS	851	174		Gonad
P115	46	MS	765	157		Gonad
P115	47	MS	734	185		Gonad
P115	48	MS	893	210	34	Gonad
P115	49	MS	752	188	37	Gonad
P115	50	MS	1023	178		Gonad
P115	51	MS	809	190		Gonad
P115	52	MS	792	195		Gonad
P115	53	MS	720	174		Gonad
P115	54	MS	954	184	29	Gonad
P115	55	MS	675	162		Gonad
P115	56	MS	285	49		Gonad	cute!
P115	57	MS	930	191	28	Gonad
P115	58	MS	972	174		Gonad
P115	59	MS	631	193		Gonad
P115	60	MS	1194	174		Gonad
P115	61	MS	1078	208		Gonad
P115	62	MS	754	184		Gonad
P115	63	MS	858	204		Gonad
P115	64	MS	854	185		Gonad
P115	65	MS	908	193		Gonad
P115	66	MS	1040	161		Gonad
P115	67	MS	634	170		Gonad
P115	68	MS	1002	166		Gonad
P115	69	MS	283	56		Gonad	cute!
P115	70	MS	943	178	36	Gonad
P115	71	MS	670	170		Gonad
P115	72	MS	1169	192		Gonad
P115	73	MS	859	182	30	Gonad
P115	74	MS	736	191		Gonad
P115	75	MS	858	187		Gonad
P115	76	MS	905	174		Gonad
P115	77	MS	969	190		Gonad
P115	78	MS	915	178		Gonad
P115	79	MS	971	178		Gonad
P115	80	MS	789	183		Gonad
P115	81	MS	1135	184	43	Gonad
P115	82	MS	940	183	37	Gonad
P115	83	MS	861	189		Gonad
P115	84	MS	838	198		Gonad
P115	85	MS	591	154		Gonad
P115	86	MS	1062	197		Gonad
P115	87	MS	985	180		Gonad
P115	88	MS	596	152		Gonad
P115	89	MS	842	166		Gonad
P115	90	MS	1286	182		Gonad
P115	91	MS	963	146	43	Gonad
P115	92	MS	966	131	39	Gonad
P115	93	MS	989	183		Gonad
P115	94	MS	789	208		Gonad
P115	95	MS	976	191	35	Gonad
P115	96	MS	647	179		Gonad
P115	97	MS	1105	199		Gonad
P115	98	MS	1477	209		Gonad
P115	99	MS	806	195		Gonad
P115	100	MS	775	224		Gonad
P115	101	MS	805	179		Gonad
P115	102	MS	1031	180	34	Gonad
P115	103	MS	944	197	35	Gonad
P115	104	MS	895	224		Gonad
P115	105	MS	1039	196	37	Gonad
P115	106	MS	1150	199		Gonad
P115	107	MS	935	177		Gonad
P115	108	MS	619	144	31	Gonad
P115	109	MS	1012	178		Gonad
P115	110	MS	790	163		Gonad
P115	111	MS	1414	177		Gonad
P115	112	MS	961	180		Gonad
P115	113	MS	1287	194		Gonad
P115	114	MS	1193	199		Gonad
P115	115	MS	1573	181		Gonad	Damaged	LW
P115	116	MS	1228	200		Gonad
P115	117	MS	880	201		Gonad
P115	118	MS	1051	187		Gonad
P115	119	MS	1172	175		Gonad
P115	120	MS	1180	179		Gonad
P115	121	MS	754	209		Gonad
P115	122	MS	1205	199	29	Gonad
P115	123	MS	1483	195		Gonad
P115	124	MS	1207	184		Gonad
P115	125	MS	1448	201	37	Gonad
P115	126	MS	1323	201		Gonad
P115	127	MS	696	153		Gonad
P115	128	MS	1126	178		Gonad
P115	129	MS	652	172		Gonad
P115	130	MS	975	188	36	Gonad
P115	131	MS	1061	179		Gonad
P115	132	MS	1189	171		Gonad
P115	133	MS	1321	186		Gonad
P115	134	MS	1065	196		Gonad
P115	135	MS	1133	186	30	Gonad
P115	136	MS	1331	173	33	Gonad
P115	137	MS	1277	176		Gonad
P115	138	MS	1107	186		Gonad
P115	139	MS	846	177		Gonad
P115	140	MS	960	172		Gonad
P115	141	MS	1089	190		Gonad
P115	142	MS	1133	190		Gonad
P115	143	MS	1267	172	33	Gonad
P115	144	MS	1213	175	32	Gonad
P115	145	MS	1174	162	28	Gonad
P115	146	MS	1444	202	31	Gonad
P115	147	MS	1579	191	31	Gonad
P115	148	MS	1629	187	33	Gonad
P115	149	MS	698	185		Gonad
P115	150	MS	813	205	40	Gonad
P115	151	MS	744	192		Gonad
P115	152	MS	1027	179		Gonad
P115	153	MS	456	122		Gonad
P115	154	MS	666	108	25	Gonad
P115	155	MS	866	171		Gonad
P115	156	MS	1328	190		Gonad
P115	157	MS	902	212	36	Gonad
P115	158	MS	1253	175	31	Gonad
P115	159	MS	657	170		Gonad
P115	160	MS	799	189		Gonad
P115	161	MS	1566	166	42	Gonad
P115	162	MS	993	194		Gonad
P115	163	MS	818	203		Gonad
P115	164	MS	1231	156	34	Gonad
P115	165	MS	1408	190	40	Gonad
P115	166	MS	1411	184		Gonad
P115	167	MS	977	175	29	Gonad
P115	168	MS	1127	182	30	Gonad
P115	169	MS	656	140	26	Gonad
P115	170	MS	1366	195	37	Gonad
P115	171	MS	1415	177	26	Gonad
P115	172	MS	1039	187	32	Gonad
P115	173	MS	1377	188	25	Gonad
P115	174	MS	922	186		Gonad
P115	175	MS	1022	195		Gonad
P115	176	MS	1457	201	35	Gonad
P115	177	MS	1230	187		Gonad
P115	178	MS	1184	188	37	Gonad
P115	179	MS	1381	189	43	Gonad
P115	180	MS	888	170		Gonad
P115	181	MS	1047	192		Gonad
P115	182	MS	1062	183		Gonad
P115	183	MS	1308	172	28	Gonad
P115	184	MS	654	135		Gonad
P115	185	MS	497	124		Gonad
P115	186	MS	1603	200		Gonad
P115	187	MS	776	161		Gonad
P115	188	MS	1535	190	35	Gonad
P115	189	MS	1199	174	30	Gonad
P115	190	MS	1397	184		Gonad
P115	191	MS	826	148		Gonad
P115	192	MS	1349	201		Gonad
P115	193	MS	778	203		Gonad
P115	194	MS	895	185	31	Gonad
P115	195	MS	866	170	27	Gonad
P115	196	MS	1762	198		Gonad
P115	197	MS	1523	185		Gonad
P115	198	MS	1352	179	46	Gonad
P115	199	MS	1087	184	37	Gonad
P115	200	MS	778	180	29	Gonad
P115	201	MS	1117	193		Gonad
P115	202	MS	657	188	34	Gonad
P115	203	MS	1392	182	25	Gonad
P115	204	MS	1515	184	42	Gonad
P115	205	MS	320	107	41	Gonad
P115	206	MS	1209	172	39	Gonad
P115	207	MS	1411	180	24	Gonad
P115	208	MS	1430	185	46	Gonad
P115	209	MS	1527	177	35	Gonad
P115	210	MS	1631	179	30	Gonad
P115	211	MS	826	186	46	Gonad
P115	212	MS	1126	181		Gonad
P115	213	MS	1170	196		Gonad
P115	214	MS	1374	197	35	Gonad
P115	215	MS	1160	176	36	Gonad
P115	216	MS	955	174		Gonad
P115	217	MS	1193	210		Gonad
P115	218	MS	642	174	24	Gonad
P115	219	MS	1316	186		Gonad
P115	220	MS	1353	202	31	Gonad
P115	221	MS	1405	174	27	Gonad
P115	222	MS	1462	183		Gonad
P115	223	MS	1438	191		Gonad
P115	224	MS	1277	183		Gonad
P115	225	MS	834	189		Gonad
P115	226	MS	1253	184		Gonad
P115	227	MS	914	200		Gonad
P115	228	MS	1773	202		Gonad
P115	229	MS	1490	180		Gonad
P115	230	MS	1406	192		Gonad
P115	231	MS	1256	184	32	Gonad
P116	1	MS	328	57	26	Foot
P116	2	MS	277	52		Foot
P116	3	MS	770	125		Foot
P116	4	MS	315	61	22	Foot
P116	1	MS	429	114	36	Mid
P116	2	MS	1739	203		Mid
P116	3	MS	2213	191	33	Mid
P116	4	MS	936	142	18	Mid
P116	5	MS	953	134	29	Mid
P116	6	MS	1509	182	25	Mid
P116	7	MS	1042	106	43	Mid
P116	8	MS	836	153		Mid
P116	9	MS	1833	199	35	Mid
P116	10	MS	1607	191	26	Mid
P116	11	MS	1149	154	46	Mid
P116	12	MS	1934	210	38	Mid
P116	13	MS	913	155	31	Mid
P116	14	MS	721	125		Mid
P116	15	MS	1378	147	33	Mid
P116	16	MS	1646	174	35	Mid
P116	17	MS	2075	193	33	Mid
P116	18	MS	970	149	35	Mid	Damaged	LW
P116	19	MS	2054	205	29	Mid
P116	20	MS	501	108	34	Mid
P116	21	MS	1937	218	36	Mid
P116	22	MS	861	110	24	Mid
P116	23	MS	1696	187		Mid
P116	24	MS	2052	204		Mid
P116	25	MS	1961	209	38	Mid
P116	26	MS	778	149	40	Mid
P116	27	MS	1746	183	39	Mid
P116	28	MS	916	138	38	Mid
P116	29	MS	1659	197		Mid
P116	30	MS	1336	176	36	Mid
P116	31	MS	1849	184		Mid
P116	32	MS	1688	179	33	Mid
P116	33	MS	853	114	34	Mid
P116	34	MS	1764	206	32	Mid
P116	35	MS	2168	201	30	Mid
P116	36	MS	2196	210	42	Mid
P116	37	MS	311	64		Mid
P116	38	MS	616	173		Mid
P116	39	MS	1039	159		Mid
P116	40	MS	319	81	25	Mid
P116	41	MS	633	131	24	Mid
P116	42	MS	1104	199	44	Mid
P116	43	MS	1954	193	38	Mid
P116	44	MS	1147	157	28	Mid
P116	45	MS	1740	179	34	Mid
P116	46	MS	1047	161	37	Mid
P116	47	MS	1163	153	35	Mid
P116	48	MS	1717	175	30	Mid
P116	49	MS	1626	176		Mid
P116	50	MS	1712	194	39	Mid
P116	51	MS	1704	200	44	Mid
P116	52	MS	2063	164		Mid
P116	53	MS	1308	162		Mid
P116	54	MS	2447	190		Mid
P116	55	MS	1911	229		Mid
P116	56	MS	2169	179		Mid
P116	57	MS	215	75		Mid
P116	58	MS	1814	200	33	Mid
P116	59	MS	1759	228	29	Mid
P116	60	MS	434	98		Mid
P116	61	MS	554	104		Mid
P116	62	MS	445	107		Mid
P116	63	MS	1694	222	40	Mid
P116	64	MS	1721	200	44	Mid
P116	65	MS	1948	206	35	Mid
P116	66	MS	1553	175	34	Mid
P116	67	MS	2114	217	30	Mid
P116	68	MS	2016	235	39	Mid
P116	69	MS	1341	221	36	Mid
P116	70	MS	2202	239	39	Mid
P116	71	MS	1781	165	34	Mid
P116	72	MS	540	114		Mid
P116	73	MS	1772	195	38	Mid
P116	74	MS	2325	233	36	Mid
P116	75	MS	1069	148	35	Mid
P116	76	MS	1998	215	29	Mid
P116	77	MS	1447	174	39	Mid
P116	78	MS	1586	179	38	Mid
P116	79	MS	490	104		Mid
P116	80	MS	2028	213	34	Mid
P116	81	MS	1687	194	30	Mid
P116	82	MS	2162	265		Mid
P116	83	MS	1192	184		Mid
P116	84	MS	2017	246		Mid
P116	85	MS	2213	241	43	Mid
P116	86	MS	1606	172		Mid
P116	87	MS	1711	199		Mid
P116	88	MS	1030	152	45	Mid
P116	89	MS	1448	157		Mid
P116	90	MS	1744	166	41	Mid
P116	91	MS	1811	175	36	Mid
P116	92	MS	1733	185	33	Mid
P116	93	MS	804	138	43	Mid
P116	94	MS	1721	197	35	Mid
P116	95	MS	574	111	35	Mid
P116	96	MS	2033	231	35	Mid
P116	97	MS	2177	178	41	Mid
P116	1	MS	1902	185	42	Gonad
P116	2	MS	1633	167	30	Gonad
P116	3	MS	1753	203	41	Gonad
P116	4	MS	1392	221	28	Gonad
P116	5	MS	678	133	36	Gonad
P116	6	MS	1157	182	29	Gonad
P116	7	MS	1557	205	28	Gonad
P116	8	MS	825	148		Gonad
P116	9	MS	1623	197	49	Gonad
P116	10	MS	852	204	33	Gonad
P116	11	MS	828	180		Gonad
P116	12	MS	277	80	29	Gonad
P116	13	MS	1292	166	38	Gonad
P116	14	MS	1681	220		Gonad
P116	15	MS	1527	175		Gonad
P116	16	MS	1383	223		Gonad
P116	17	MS	1469	204	36	Gonad
P116	18	MS	1514	234		Gonad
P116	19	MS	1382	172	35	Gonad	Damaged	L
P116	20	MS	1863	205		Gonad
P116	21	MS	157	74	21	Gonad
P116	22	MS	814	201		Gonad
P116	23	MS	1860	224		Gonad
P116	24	MS	1347	235	35	Gonad
P116	25	MS	1371	239	43	Gonad
P116	26	MS	1882	208	37	Gonad
P116	27	MS	1821	248		Gonad	Damaged	L
P116	28	MS	1234	231	44	Gonad	Damaged	L
P116	29	MS	1479	213		Gonad
P116	30	MS	1786	203	39	Gonad
P116	31	MS	1837	209	35	Gonad
P116	32	MS	1830	245		Gonad
P116	33	MS	1286	218		Gonad
P116	34	MS	734	182	32	Gonad
P116	35	MS	793	147		Gonad
P116	36	MS	427	135		Gonad
P116	37	MS	854	142	26	Gonad
P116	38	MS	1125	171		Gonad
P116	39	MS	1304	207		Gonad
P116	40	MS	1404	231		Gonad	Damaged	L
P116	41	MS	1845	249	37	Gonad
P116	42	MS	1301	235	40	Gonad
P116	43	MS	1459	162	49	Gonad
P116	44	MS	1202	197		Gonad
P116	45	MS	1562	226	35	Gonad
P116	46	MS	1723	247	36	Gonad
P116	47	MS	1504	198	34	Gonad
P116	48	MS	2094	219	39	Gonad
P116	49	MS	1800	227	37	Gonad
P116	50	MS	1546	220	33	Gonad
P116	51	MS	1590	242	36	Gonad
P116	52	MS	1880	233	58	Gonad
P116	53	MS	1457	210	40	Gonad
P116	54	MS	1682	219		Gonad
P116	55	MS	691	179		Gonad
P116	56	MS	1480	233		Gonad
P116	57	MS	1870	233		Gonad
P116	58	MS	1438	216	40	Gonad
P116	59	MS	1643	214		Gonad
P116	60	MS	1368	188	49	Gonad
P116	61	MS	1699	194	39	Gonad
P116	62	MS	1662	202	33	Gonad
P116	63	MS	513	124		Gonad
P116	64	MS	1960	182	34	Gonad
P116	65	MS	1592	201	38	Gonad
P116	66	MS	2686	207	39	Gonad
P116	67	MS	1509	220	31	Gonad
P116	68	MS	2255	238		Gonad
P116	69	MS	1782	204	35	Gonad
P116	70	MS	2114	187	47	Gonad
P116	71	MS	1829	230	39	Gonad
P116	72	MS	517	132	35	Gonad
P116	73	MS	1739	223	57	Gonad
P116	74	MS	2159	239	30	Gonad
P116	75	MS	949	158		Gonad
P116	76	MS	1532	188	42	Gonad
P116	77	MS	1748	234	27	Gonad
P116	78	MS	1120	175	47	Gonad
P116	79	MS	1380	197	39	Gonad
P116	80	MS	1591	224		Gonad
P116	81	MS	1116	173	28	Gonad
P116	82	MS	2098	252	36	Gonad
P116	83	MS	1726	245		Gonad
P116	84	MS	838	149	34	Gonad
P116	85	MS	2045	267	31	Gonad
P116	86	MS	1533	194		Gonad
P116	87	MS	1133	250		Gonad
P116	88	MS	1508	206	31	Gonad
P116	89	MS	1153	224		Gonad
P116	90	MS	1549	192		Gonad
P116	91	MS	1212	197		Gonad
P116	92	MS	1488	165		Gonad
P116	93	MS	2033	206		Gonad	Damaged	L
P116	94	MS	1885	218		Gonad
P116	95	MS	1090	156	40	Gonad
P116	96	MS	1009	158	48	Gonad
P116	97	MS	242	79	40	Gonad
P116	98	MS	355	74	40	Gonad
P116	99	MS	787	92	34	Gonad
P116	100	MS	1590	228		Gonad
P116	101	MS	1481	202	53	Gonad
P116	102	MS	1729	196	28	Gonad
P116	103	MS	1441	139	37	Gonad
P116	104	MS	1356	174	43	Gonad
P116	105	MS	1446	153	34	Gonad
P116	106	MS	657	119	36	Gonad
P116	107	MS	1513	172	36	Gonad
P116	108	MS	1302	168	36	Gonad
P116	109	MS	789	148	33	Gonad
P116	110	MS	1580	189	33	Gonad
P116	111	MS	1933	205		Gonad
P116	112	MS	1545	176	26	Gonad
P116	113	MS	1582	166	29	Gonad
P116	114	MS	1664	199	27	Gonad
P116	115	MS	1047	150		Gonad
P116	116	MS	1061	137	33	Gonad
P116	117	MS	1320	168	42	Gonad
P116	118	MS	1846	194	33	Gonad
P116	119	MS	2023	224	35	Gonad
P116	120	MS	1279	250	30	Gonad
P116	121	MS	1897	200	40	Gonad
P116	122	MS	2458	200	42	Gonad
P116	123	MS	1801	211	35	Gonad
P116	124	MS	1586	177	35	Gonad
P116	125	MS	1766	199	40	Gonad
P116	126	MS	1254	164	37	Gonad
P116	127	MS	1320	189	39	Gonad
P116	128	MS	1513	184	44	Gonad
P116	129	MS	1920	253	31	Gonad
P116	130	MS	1649	204	32	Gonad
P116	131	MS	1172	138	34	Gonad
P116	132	MS	1514	188	38	Gonad
P116	133	MS	1327	191	38	Gonad
P116	134	MS	1326	193	39	Gonad
P116	135	MS	2095	222	34	Gonad
P116	136	MS	1727	190	35	Gonad
P116	137	MS	1402	187	37	Gonad
P116	138	MS	1937	220	36	Gonad
P116	139	MS	1646	207	32	Gonad
P116	140	MS	159	206	43	Gonad
P116	141	MS	1168	143	31	Gonad
P116	142	MS	1925	193	32	Gonad
P116	143	MS	1021	139	37	Gonad
P116	144	MS	1108	179	40	Gonad
P116	145	MS	1593	179	37	Gonad
P116	146	MS	1969	204		Gonad
P116	147	MS	1982	201		Gonad	Damaged	L
P116	148	MS	1894	198		Gonad
P116	149	MS	1462	166	37	Gonad
P116	150	MS	1718	200	28	Gonad
P116	151	MS	1281	179	49	Gonad
P116	152	MS	807	142	36	Gonad
P116	153	MS	1376	169		Gonad
P116	154	MS	1661	185	42	Gonad
P116	155	MS	809	147	41	Gonad
P116	156	MS	1491	167	43	Gonad
P116	157	MS	1360	167	36	Gonad
P116	158	MS	1771	213	34	Gonad
P116	159	MS	1943	187		Gonad
P116	160	MS	1743	190	36	Gonad
P116	161	MS	1977	233	40	Gonad
P116	162	MS	1868	216	37	Gonad
P116	163	MS	2104	258	41	Gonad
P116	164	MS	1045	153	38	Gonad
P116	165	MS	1771	243	40	Gonad
P116	166	MS	2145	241	40	Gonad
P116	167	MS	2083	246	40	Gonad
P116	168	MS	2359	232	34	Gonad
P116	169	MS	2088	239	38	Gonad
P116	170	MS	1332	178	35	Gonad
P116	171	MS	1435	204	40	Gonad
P116	172	MS	1188	193	39	Gonad
P116	173	MS	1836	191	43	Gonad
P116	174	MS	1809	233		Gonad	Damaged	L
P116	175	MS	463	116	37	Gonad
P116	176	MS	2247	258	38	Gonad
P116	177	MS	1401	242		Gonad
P116	178	MS	1666	233	26	Gonad
P116	179	MS	1605	257	38	Gonad
P117	1	MS	1554	175	26	Foot
P117	2	MS	1829	191		Foot
P117	3	MS	907	140	43	Foot
P117	4	MS	850	140	33	Foot
P117	5	MS	1374	199	35	Foot
P117	6	MS	2085	216	33	Foot
P117	7	MS	675	96	30	Foot
P117	8	MS	2090	228	37	Foot
P117	9	MS	1989	223	35	Foot
P117	10	MS	1763	192		Foot
P117	11	MS	293	72	29	Foot
P117	12	MS	768	105		Foot
P117	13	MS	1366	195	33	Foot
P117	14	MS	432	124		Foot	may or may not be a redia
P117	15	MS	1520	152	27	Foot
P117	1	MS	1513	191		Gonad
P117	2	MS	1027	199		Gonad
P117	3	MS	1402	203		Gonad
P117	4	MS	738	117	31	Gonad	Damaged	LW
P117	5	MS	1233	179		Gonad
P117	6	MS	1858	199	37	Gonad
P117	7	MS	1099	183		Gonad
P117	8	MS	1815	204	33	Gonad
P117	9	MS	1799	196	37	Gonad
P117	10	MS	1150	203	33	Gonad
P117	11	MS	1504	196	31	Gonad
P117	12	MS	1309	193	33	Gonad
P117	13	MS	1215	162	29	Gonad
P117	14	MS	1388	190	40	Gonad
P117	15	MS	1431	172	27	Gonad
P117	16	MS	1498	164	29	Gonad
P117	17	MS	1497	178	40	Gonad
P117	18	MS	1623	211	33	Gonad
P117	19	MS	811	166		Gonad	Damaged	LW
P117	20	MS	1561	182		Gonad	Damaged	LW
P117	21	MS	1441	184		Gonad
P117	22	MS	1680	208	40	Gonad
P117	23	MS	1393	185	35	Gonad
P117	24	MS	1404	188	29	Gonad
P117	25	MS	977	176		Gonad
P117	26	MS	1839	188		Gonad
P117	27	MS	1766	203		Gonad
P117	28	MS	1852	224		Gonad
P117	29	MS	1134	214		Gonad
P117	30	MS	1466	180		Gonad
P117	31	MS	545	123		Gonad
P117	32	MS	1386	191	31	Gonad
P117	33	MS				Gonad
P117	34	MS				Gonad
P117	35	MS	1221	184		Gonad
P117	36	MS	504	131		Gonad
P117	37	MS	1643	192	42	Gonad
P117	38	MS	1355	190	33	Gonad
P117	39	MS	1238	186		Gonad
P117	40	MS	560	120		Gonad	Missing
P117	41	MS	1733	189	32	Gonad
P117	42	MS	1463	174		Gonad
P117	43	MS	823	160	30	Gonad
P117	44	MS	1442	193		Gonad
P117	45	MS	1468	170	34	Gonad
P117	46	MS	1668	199	31	Gonad
P117	47	MS	1404	168	35	Gonad
P117	48	MS	1327	183		Gonad
P117	49	MS	1808	191	29	Gonad
P117	50	MS	2224	211	37	Gonad
P117	51	MS	1581	186	35	Gonad
P117	52	MS	1408	208		Gonad
P117	53	MS	1037	204		Gonad
P117	54	MS	1041	169		Gonad
P117	55	MS	985	192	32	Gonad
P117	56	MS	1563	184	35	Gonad
P117	57	MS	1373	208		Gonad
P117	58	MS	1163	194		Gonad
P117	59	MS	1217	175		Gonad
P117	60	MS	1500	185	30	Gonad
P117	61	MS	1564	187	33	Gonad
P117	62	MS	1477	181		Gonad
P117	63	MS	1566	200	31	Gonad
P117	64	MS	987	190	33	Gonad
P117	65	MS	661	149		Gonad
P117	66	MS	1878	202	30	Gonad
P117	67	MS	1635	188	37	Gonad
P117	68	MS	1451	185	34	Gonad
P117	69	MS	2108	185	28	Gonad
P117	70	MS	1206	190	38	Gonad
P117	71	MS	1656	215	32	Gonad
P117	72	MS	1116	171	39	Gonad
P117	73	MS	1330	233		Gonad
P117	74	MS	1682	197	38	Gonad
P117	75	MS	1562	181		Gonad
P117	76	MS	1951	185	36	Gonad
P117	77	MS	2062	197	28	Gonad
P117	78	MS	1673	197	33	Gonad
P117	79	MS	2016	214	33	Gonad
P117	80	MS	1244	153	39	Gonad
P117	81	MS	1494	202	38	Gonad
P117	82	MS	1471	176	31	Gonad
P117	83	MS	1921	189	36	Gonad
P117	1	MS	2231	251		Mid
P117	2	MS	450	148	32	Mid	damaged?	LW
P117	3	MS	1580	203		Mid
P117	4	MS	1755	230	33	Mid
P117	5	MS	1183	218	37	Mid
P117	6	MS	626	115	40	Mid
P117	7	MS	771	146		Mid
P117	8	MS	780	146		Mid
P117	9	MS	1395	218	30	Mid
P117	10	MS	1268	187		Mid
P117	11	MS	2032	259		Mid
P117	12	MS	1550	208	27	Mid
P117	13	MS	1196	196	23	Mid
P117	13A	ATN	431	86		Mid	measurements were adjusted down by 5% to account for apparent differences in ATN calibration in comparison to MS
P117	14	MS	624	118		Mid
P117	15	MS	1060	174	40	Mid
P117	16	MS	1367	216		Mid
P117	17	MS	1919	255		Mid
P117	18	MS	1804	239	36	Mid
P117	19	MS	861	166	33	Mid
P117	20	MS	1660	255	31	Mid
P117	21	MS	1775	249	36	Mid
P117	22	MS	1315	206		Mid
P117	23	MS	516	97	33	Mid
P117	24	MS	1272	189	37	Mid
P117	25	MS	1870	216	27	Mid
P117	26	MS	1718	225	38	Mid
P117	27	MS	1227	219		Mid
P117	28	MS	1211	216	31	Mid
P117	29	MS	1926	242	32	Mid
P117	30	MS	2080	266		Mid
P117	31	MS	1574	236		Mid
P117	32	MS	578	107	31	Mid
P117	33	MS	1891	275		Mid
P117	34	MS	1574	231		Mid
P117	35	MS	1940	294	31	Mid
P117	36	MS	1983	266	28	Mid
P117	36a	ATN	590	112	40	Mid	measurements were adjusted down by 5% to account for apparent differences in ATN calibration in comparison to MS
P117	37	MS	1781	217	33	Mid
P117	38	MS	837	143	32	Mid
P117	39	MS	1394	151		Mid
P117	40	MS	1440	148	33	Mid
P117	41	MS	1902	211	37	Mid
P117	42	MS	1711	165	32	Mid
P117	43	MS	1211	174	33	Mid
P117	44	MS	670	155		Mid
P117	45	MS	505	125		Mid	Damaged	LW
P117	46	MS	1824	220	28	Mid
P117	47	MS	1744	227		Mid
P117	48	MS	1890	179	31	Mid
P117	49	MS	1565	176		Mid
P117	50	MS	1853	217	36	Mid
P117	51	MS	1573	198	25	Mid
P117	52	MS	1850	208	30	Mid
P117	53	MS	1680	180	33	Mid
P117	54	MS	383	92	29	Mid
P117	55	MS	1720	189	30	Mid
P117	56	MS	1429	174		Mid
P117	57	MS	1883	228	28	Mid
P117	58	MS	774	156		Mid
P117	59	MS	1770	190	41	Mid
P117	60	MS	1671	259		Mid
P117	61	MS	1880	210	42	Mid
P117	62	MS	1584	192	31	Mid
P117	63	MS	806	97	21	Mid
P117	64	MS	1155	228		Mid
P117	65	MS	1048	150		Mid
P117	66	MS	1139	188		Mid
P117	67	MS	1567	200	37	Mid
P117	68	MS	1033	154		Mid
P117	69	MS	327	73	30	Mid
P117	70	MS	1881	203	37	Mid
P117	71	MS	1463	151	36	Mid
P117	72	MS	1278	195	36	Mid
P117	73	MS	533	144		Mid	Damaged	LW
P117	74	MS	2156	193	37	Mid
P117	75	MS	1200	166	27	Mid	Damaged	L
P117	76	MS	1811	184		Mid
P117	77	MS	1792	199	38	Mid
P117	78	MS	1619	188	41	Mid
P117	79	MS	1214	179		Mid	Damaged	LW
P117	80	MS	1324	170		Mid	Damaged	LW
P117	81	MS	1532	169	37	Mid
P117	82	MS	1547	184		Mid	Damaged	LW
P117	83	MS	1995	191	32	Mid
P117	84	MS	1883	209	34	Mid
P117	85	MS	1997	208	33	Mid
P117	86	MS	1949	212	38	Mid
P117	87	MS	1697	159		Mid
P117	88	MS	1876	194		Mid
P117	89	MS	1671	204	44	Mid
P117	90	MS	1611	173		Mid	Damaged	L
P117	91	MS	910	153		Mid
P117	92	MS	1800	191	35	Mid
P117	93	MS	1145	157		Mid
P117	94	MS	1374	167	40	Mid
P117	95	MS	1823	199	30	Mid
P117	96	MS	720	149	37	Mid
P119	1	MS	1336	210		Foot	Damaged	LW
P119	2	MS	2537	195		Foot	Damaged	LW
P119	3	MS	463	164		Foot	Damaged	LW
P119	1	MS	1127	136		Mid	damaged	LW
P119	2	MS	1238	170	39	Mid
P119	3	MS	1412	164		Mid	damaged	LW
P119	4	MS	2351	207	40	Mid
P119	5	MS	856	158		Mid	Damaged	LW
P119	6	MS	2488	215		Mid
P119	7	MS	1376	190	34	Mid
P119	8	MS	1978	172		Mid	Damaged	LW
P119	9	MS	2702	206		Mid
P119	10	MS	3149	200	46	Mid
P119	11	MS	485	112		Mid
P119	12	MS	717	159		Mid	Damaged	LW
P119	13	MS	1654	176	31	Mid
P119	14	MS	3664	202		Mid
P119	15	MS	1069	176		Mid	damaged	LW
P119	16	MS	3151	214		Mid
P119	17	MS	1866	234		Mid
P119	18	MS	526	138		Mid	damaged	LW
P119	19	MS	1908	239		Mid
P119	20	MS	2977	213	43	Mid
P119	21	MS	1759	233		Mid
P119	22	MS	1169	211		Mid
P119	23	MS	3151	217		Mid
P119	24	MS	1566	201		Mid	damaged	LW
P119	25	MS	871	155		Mid
P119	26	MS	754	194		Mid	damaged	LW
P119	27	MS	1111	202		Mid
P119	28	MS	1115	187		Mid
P119	29	MS	1604	230		Mid
P119	30	MS	872	166		Mid
P119	31	MS	1119	159		Mid
P119	32	MS	947	176		Mid	damaged	LW
P119	1	MS	602	138	38	Gonad
P119	2	MS	2280	233		Gonad
P119	3	MS	2652	247		Gonad
P119	4	MS	1985	235		Gonad
P119	5	MS	2392	261		Gonad
P119	6	MS	2554	237	36	Gonad
P119	7	MS	931	135	26	Gonad
P119	8	MS	1377	226		Gonad
P119	9	MS	2063	197	42	Gonad
P119	10	MS	2903	225		Gonad
P119	11	MS	1442	181	33	Gonad
P119	12	MS				Gonad	not a redia
P119	13	MS	1801	209		Gonad
P119	14	MS	1897	204	36	Gonad
P119	15	MS				Gonad	Duplicate (same as R18)
P119	16	MS	559	119		Gonad
P119	17	MS	947	140	31	Gonad
P119	18	MS	2042	232		Gonad
P119	19	MS				Gonad	same as 12
P119	20	MS				Gonad	same as 13
P119	21	MS	2997	226		Gonad
P119	22	MS	2098	258		Gonad
P119	23	MS	2081	224	35	Gonad
P119	24	MS	392	93		Gonad
P119	25	MS	2969	216	35	Gonad
P119	26	MS	2589	255		Gonad
P119	27	MS	2695	243		Gonad
P119	28	MS	2010	256	37	Gonad
P119	29	MS	2071	227		Gonad
P119	30	MS	649	170		Gonad	Damaged	LW
P119	31	MS	2449	232		Gonad
P119	32	MS	1444	196		Gonad
P119	33	MS	2669	217		Gonad
P119	34	MS	2005	256		Gonad	Damaged	L
P119	35	MS	1747	249		Gonad	Damaged	L
P119	36	MS	2007	206	33	Gonad
P119	37	MS	819	110		Gonad
P119	37a	ATN	386	75		Gonad	measurement corrected for different measurer (-5%) (see notes from 10 February 2023)
P119	38	MS	2573	206		Gonad
P119	39	MS	2661	235		Gonad
P119	40	MS	437	101		Gonad	not a redia	LWP
P119	41	MS	839	121	28	Gonad
P119	42	MS	2605	197		Gonad
P119	43	MS	436	120	33	Gonad
P119	44	MS	2044	209	36	Gonad
P119	45	MS	2726	237	33	Gonad
P119	46	MS	1823	207	43	Gonad	Damaged	L
P119	47	MS	1536	197	41	Gonad
P119	48	MS	1945	254	40	Gonad
P119	49	MS	1518	185		Gonad
P119	50	MS	2129	203		Gonad
P119	51	MS	2211	252		Gonad
P119	52	MS	1874	231		Gonad
P119	53	MS	2305	231		Gonad
P119	54	MS	2451	215	37	Gonad
P119	55	MS	2430	226	43	Gonad
P119	56	MS	1380	182		Gonad
P119	57	MS	2253	233		Gonad
P119	58	MS	3368	208		Gonad
P119	59	MS	2565	249	41	Gonad
P119	60	MS	1759	250		Gonad
P119	61	MS	594	86	28	Gonad
P119	62	MS	2865	211	43	Gonad
P119	63	MS	1494	205	34	Gonad
P119	64	MS	2023	217	36	Gonad
P119	65	MS	2804	231	41	Gonad
P119	66	MS	3315	215		Gonad
P119	67	MS	2294	237	34	Gonad
P119	68	MS	2168	262		Gonad
P119	69	MS	2878	253		Gonad
P119	70	MS	2594	228		Gonad
P119	71	MS	1318	239		Gonad
P119	72	MS	1412	160	32	Gonad
P119	73	MS	2964	233		Gonad
P119	74	MS	1170	219		Gonad
P119	75	MS	2248	222		Gonad
P119	76	MS	318	78	23	Gonad
P119	77	MS	430	133		Gonad	not a redia
P119	78	MS	672	123		Gonad
P119	79	MS	1521	174		Gonad
P119	80	MS	3047	208		Gonad
P119	81	MS	3478	203		Gonad
P119	82	MS	2537	207		Gonad
P119	83	MS	2105	211	38	Gonad
P119	84	MS	3388	208		Gonad
P119	85	MS	3102	198	33	Gonad
P119	86	MS	408	131		Gonad	Damaged	LW
P119	87	MS	806	139		Gonad	Damaged	LW
P119	88	MS	445	123		Gonad
P119	89	MS	663	84		Gonad
P120	1	MS	150	28		Foot
P120	2	MS	410	96		Foot
P120	3	MS	151	42	15	Foot
P120	4	MS	131	44		Foot
P120	5	MS	1163	165		Foot
P120	1	MS	76	36	15	Mid
P120	2	MS	87	45	19	Mid
P120	3	MS	74	42	20	Mid
P120	4	MS	135	47		Mid
P120	5	MS	118	42	17	Mid
P120	6	MS	66	41	13	Mid
P120	7	MS	123	42	21	Mid
P120	8	MS	81	36		Mid
P120	9	MS	245	97		Mid
P120	10	MS	81	37	16	Mid
P120	11	MS	139	38	21	Mid
P120	12	MS	699	180		Mid
P120	1	MS	991	136		Gonad
P120	2	MS	643	97		Gonad
P120	3	MS	171	61		Gonad
P120	4	MS	637	95		Gonad
P120	5	MS	462	173		Gonad
P120	6	MS	703	178		Gonad
P120	7	MS	463	145		Gonad
P120	8	MS	714	183		Gonad
P120	9	MS	319	135		Gonad
P120	10	MS	326	107		Gonad
P120	11	MS	709	153	47	Gonad
P120	12	MS	424	164		Gonad
P120	13	MS	617	131	30	Gonad
P120	14	MS	829	158		Gonad
P120	15	MS	870	145		Gonad
P120	16	MS	686	152		Gonad
P120	17	MS	106	63		Gonad
P120	18	MS	448	138		Gonad
P120	19	MS	1031	260	41	Gonad
P120	20	MS	198	99		Gonad
P120	21	MS	593	161		Gonad
P120	22	MS	752	151		Gonad
P120	23	MS	932	161		Gonad
P120	24	MS	646	143	31	Gonad
P120	25	MS	325	101		Gonad
P120	26	MS	920	163		Gonad
P120	27	MS	538	142		Gonad
P120	28	MS	469	135		Gonad
P120	29	MS	522	146		Gonad
P120	30	MS	475	157		Gonad
P120	31	MS	327	121		Gonad
P120	32	MS	248	108		Gonad
P120	33	MS	415	156		Gonad
P120	34	MS	414	144		Gonad
P120	35	MS	377	128		Gonad
P120	36	MS	180	51		Gonad
P120	37	MS	400	119		Gonad
P120	38	MS	754	179		Gonad
P120	39	MS	471	152	26	Gonad	fuzzy	P
P120	40	MS	187	88		Gonad
P120	41	MS	341	116		Gonad	damaged	LW
P120	42	MS	394	178		Gonad	damaged	LW
P120	43	MS	574	105		Gonad	damaged	LW
P120	44	MS	885	161		Gonad
P120	45	MS	224	98		Gonad
P120	46	MS	163	30		Gonad
P120	47	MS	568	153		Gonad
P120	48	MS	387	122		Gonad
P120	49	MS	494	115		Gonad
P120	50	MS	794	177		Gonad
P120	51	MS	392	142		Gonad
P120	52	MS	572	177		Gonad
P120	53	MS	376	83		Gonad
P120	54	MS	437	126		Gonad
P120	55	MS	450	136		Gonad
P120	56	MS	241	145		Gonad
P120	57	MS	375	132		Gonad
P120	58	MS	1306	169		Gonad
P120	59	MS	329	120		Gonad
P120	60	MS	78	43		Gonad
P120	61	MS	279	70		Gonad
P120	62	MS	843	198		Gonad
P120	63	MS	310	104		Gonad
P120	64	MS	475	127		Gonad
P120	65	MS	509	141		Gonad
P120	66	MS	451	101		Gonad
P120	67	MS	614	154		Gonad
P120	68	MS	648	205		Gonad
P120	69	MS	429	117		Gonad
P120	70	MS	1227	188		Gonad
P120	71	MS	429	133		Gonad
P120	72	MS	752	237	37	Gonad
P120	73	MS	171	48	17	Gonad	good comparison of small vs. large
P120	74	MS	541	213		Gonad
P120	75	MS	847	226		Gonad
P120	76	MS	580	227	52	Gonad
P120	77	MS	474	148		Gonad
P120	78	MS	613	172		Gonad
P120	79	MS	306	163		Gonad
P120	80	MS	626	173		Gonad
P120	81	MS	527	132	26	Gonad
P120	82	MS	723	255	31	Gonad
P120	83	MS	599	210		Gonad
P120	84	MS	873	205		Gonad
P120	85	MS	595	178		Gonad
P120	86	MS	781	203		Gonad
P120	87	MS	754	223		Gonad
P120	88	MS	924	170		Gonad
P120	89	MS	484	225		Gonad
P120	90	MS	511	169		Gonad
P120	91	MS	856	225		Gonad
P120	92	MS	951	242		Gonad
P120	93	MS	748	268		Gonad
P120	94	MS	787	182		Gonad
P120	95	MS	883	217	35	Gonad
P120	96	MS	1109	225		Gonad
P120	97	MS	448	226		Gonad
P120	98	MS	166	127		Gonad
P120	99	MS	768	209		Gonad
P120	100	MS	186	170		Gonad
P120	101	MS	923	246		Gonad
P120	102	MS				Gonad	damaged
P120	103	MS				Gonad	damaged
P120	104	MS				Gonad	damaged
P120	105	MS				Gonad	damaged
P120	106	MS	448	144		Gonad
P120	107	MS	878	221		Gonad
P120	108	MS	579	136		Gonad
P120	109	MS	775	198		Gonad
P120	110	MS	1039	169		Gonad
P120	111	MS	359	142		Gonad
P120	112	MS	807	97		Gonad
P120	113	MS	304	159		Gonad
P120	114	MS	687	226		Gonad
P120	115	MS	469	98		Gonad
P120	116	MS	842	252		Gonad
P120	117	MS	1269	223		Gonad
P120	118	MS	670	182		Gonad
P120	119	MS	1052	226		Gonad
P120	120	MS	562	186		Gonad
P120	121	MS	610	162		Gonad
P120	122	MS	675	187		Gonad
P120	123	MS	860	145		Gonad
P120	124	MS	930	249		Gonad
P120	125	MS	605	189		Gonad
P120	126	MS	576	177		Gonad
P120	127	MS	425	181		Gonad
P120	128	MS	560	194		Gonad
P120	129	MS	542	215		Gonad
P120	130	MS	844	198		Gonad
P120	131	MS	606	100		Gonad
P120	132	MS	537	198		Gonad
P120	133	MS	852	176		Gonad
P120	134	MS	444	158		Gonad
P120	135	MS	1204	209		Gonad
P120	136	MS	761	193		Gonad
P120	137	MS	94	55	24	Gonad
P120	138	MS	133	47	20	Gonad
P120	139	MS	136	51		Gonad
P120	140	MS	62	91		Gonad
P120	141	MS	122	68	26	Gonad
P120	142	MS	111	39	20	Gonad
P120	143	MS				Gonad	Missing
P120	144	MS				Gonad	Missing
P120	145	MS	98	49	19	Gonad
P120	146	MS	55	43	14	Gonad
P120	147	MS	413	75	26	Gonad	pharynx remeasured by ATN; Mo's measurement of 48 may have been at wrong magnification	P
P120	148	MS	455	126		Gonad
P120	149	MS	81	50	21	Gonad
P120	150	MS	115	30		Gonad
P120	151	MS	64	48		Gonad
P120	152	MS	152	43		Gonad
P122	1	ATN	425	174	47	Gonad		LWP
P122	2	ATN	1115	164		Gonad
P122	3	ATN	742	154	25	Gonad
P122	4	ATN	1657	186		Gonad
P122	5	ATN	699	150	39	Gonad
P122	6	ATN	1051	168		Gonad
P122	7	ATN	794	163		Gonad
P122	8	ATN	642	126		Gonad		L
P122	9	ATN	845	156		Gonad
P122	10	ATN	447	138	32	Gonad
P122	11	ATN	1566	210		Gonad
P122	12	ATN	792	147	47	Gonad
P122	13	ATN	813	138	43	Gonad
P122	14	ATN	776	156		Gonad
P122	15	ATN	2924	152		Gonad	measurements from two images compiled
P122	16	ATN	1275	213		Gonad
P122	17	ATN	1367	209		Gonad
P122	18	ATN	2559	203	33	Gonad
P122	19	ATN	1513	160		Gonad
P122	20	ATN	604	131		Gonad
P122	21	ATN	1052	150		Gonad
P122	22	ATN	2202	202		Gonad
P122	23	ATN		145		Gonad	full body not visible
P122	24	ATN	579	133		Gonad
P122	25	ATN	1421	196	46	Gonad
P122	26	ATN	855	129		Gonad
P122	27	ATN	440	119		Gonad
P122	28	ATN	1659	228		Gonad
P122	29	ATN	1356	228		Gonad
P122	30	ATN	1817	204		Gonad
P122	31	ATN	1592	196	61	Gonad
P122	32	ATN	1444	172		Gonad
P122	33	ATN	748	143		Gonad
P122	34	ATN	2563	195		Gonad	measurement from multiple pictures
P122	35	ATN	2274	202		Gonad	one end unclear; definitely very long!	L
P122	36	ATN	1450	172		Gonad
P122	37	ATN	920	170		Gonad
P122	38	ATN	719	147		Gonad
P122	39	ATN				Gonad	I don't see another redia here
P122	40	ATN	1028	161		Gonad
P122	41	ATN	1164	167		Gonad
P122	42	ATN	1774	192		Gonad
P122	43	ATN	1832	194		Gonad
P122	44	ATN	478	110		Gonad
P122	45	ATN	2452	202		Gonad
P122	46	ATN	2116	189		Gonad
P122	47	ATN	1180	152		Gonad
P122	48	ATN	1103	164		Gonad
P122	49	ATN	1002	168		Gonad
P122	50	ATN	878	157		Gonad
P122	51	ATN	1687	213		Gonad
P122	52	ATN	986	179		Gonad
P122	53	ATN	1813	191		Gonad
P122	54	ATN	1661	204		Gonad
P122	55	ATN	2023	208		Gonad
P122	56	ATN	1994	198		Gonad
P122	57	ATN	1023	192	46	Gonad
P122	58	ATN	1563	197		Gonad
P122	59	ATN	1036	195	43	Gonad
P122	60	ATN	2628	201	39	Gonad	measurements compiled from two photos; pharynx hard to see	P
P122	61	ATN	859	157	39	Gonad
P122	62	ATN	1756	192		Gonad
P122	63	ATN	778	168		Gonad
P122	64	ATN	1591	211		Gonad
P122	65	ATN	1710	210	42	Gonad
P122	66	ATN	1924	185		Gonad
P122	67	ATN	861	166		Gonad
P122	68	ATN	632	135		Gonad	damaged	LW
P122	69	ATN	1918	184		Gonad
P122	70	ATN	827	127		Gonad	damaged	LW
P122	71	ATN	1534	186		Gonad
P122	72	ATN	681	140	37	Gonad
P122	73	ATN	523	135	40	Gonad
P122	74	ATN	701	140		Gonad	damaged	LW
P122	75	ATN	1661	218	53	Gonad
P122	76	ATN	1057	174		Gonad
P122	77	ATN	734	150		Gonad	damaged	LW
P122	78	ATN	1668	208	38	Gonad	pharynx hard to see	P
P122	79	ATN	1707	204	52	Gonad
P122	80	ATN	812	162		Gonad
P122	81	ATN	721	129		Gonad
P122	82	ATN	232	66		Gonad	unclear whether this is actually a redia	LW
P122	83	ATN	2422	182		Gonad
P122	84	ATN	1212	170	37	Gonad
P122	85	ATN	1842	193	43	Gonad
P122	86	ATN	1021	183		Gonad
P122	87	ATN	1506	186	47	Gonad
P122	88	ATN	1710	206	41	Gonad	pharynx hard to see	P
P122	89	ATN	2017	196	44	Gonad
P122	90	ATN	1450	234	49	Gonad
P122	91	ATN	1698	228	56	Gonad
P122	92	ATN	381	168		Gonad	damaged	LW
P122	93	ATN	617	133	36	Gonad
P122	94	ATN	2936	209		Gonad
P122	95	ATN	1460	197	50	Gonad
P122	96	ATN	1960	235		Gonad
P122	97	ATN	1621	263		Gonad
P122	98	ATN	1792	226		Gonad
P122	99	ATN	1813	242		Gonad
P122	100	ATN	1230	187		Gonad
P122	101	ATN	843	189		Gonad
P122	102	ATN	794	139		Gonad	damaged	LW
P122	103	ATN	2508	216	49	Gonad
P122	104	ATN	2536	193	55	Gonad
P122	105	ATN	1447	218		Gonad
P122	106	ATN	881	174		Gonad
P122	107	ATN	623	146	49	Gonad	damaged	LW
P122	108	ATN	1058	180		Gonad
P122	109	ATN	1499	248		Gonad
P122	110	ATN	1910	174		Gonad
P122	111	ATN	1296	171	46	Gonad
[truncated: 5,551 more rows]
