# Supplementary material for: Freshwater trematodes differ from marine trematodes in patterns connected with division of labor
Source: PeerJ. 2024 Apr 12;12:e17211. doi: 10.7717/peerj.17211 (PMC11017974; doi:10.7717/peerj.17211)
Supplement: Supplemental Information 9 — A description of the data is available in File S14. [file peerj-12-17211-s009.csv]

sample	size	app.ant	app.post	germ	notes
"H102_Gonad_6"	"sm"	N	N	U
"H102_Gonad_10"	"sm"	U	U	Y?
"H102_Mid_4"	"sm"	U	U	Y?
"H102_Gonad_4"	"sm"	U	N	Y?
"H102_Gonad_3"	"sm"	N	N	Y
"H102_Mid_1"	"lg"	N	N	Y
"H102_Mid_2"	"lg"	N	N	Y?
"H102_Mid_7"	"lg"	U	N	Y
"H102_Gonad_2"	"lg"	N	U	Y
"H102_Mid_5"	"lg"	N	N	Y
"H104_Mid_10"	"sm"	N	N	Y
"H104_Mid_22"	"sm"	N	N	Y
"H104_Mid_6"	"sm"	N	N	Y?
"H104_Mid_12"	"sm"	U	N	Y
"H104_Mid_17"	"sm"	N	N	Y
"H104_Mid_8"	"lg"	N	N	Y
"H104_Mid_14"	"lg"	N	N	Y
"H104_Mid_5"	"lg"	N	N	Y
"H104_Mid_9"	"lg"	N	N	Y
"H104_Mid_7"	"lg"	N	N	Y
"H107_Gonad_3"	"sm"	N	N	U
"H107_Gonad_5"	"sm"	N	N	U
"H107_Gonad_18"	"sm"	N	N	Y?
"H107_Gonad_2"	"sm"	N	U	U
"H107_Gonad_10"	"sm"	N	N	Y?
"H107_General_3"	"lg"	N	N	Y
"H107_General_11"	"lg"	N	N	U
"H107_Gonad_15"	"lg"	N	U	Y
"H107_Gonad_19"	"lg"	N	N	Y
"H107_General_10"	"lg"	N	U	Y
"H110_Mid_2"	"sm"	N	U	U
"H110_Gonad_6"	"sm"	N	Y?	U
"H110_Mid_14"	"sm"	N	U	U
"H110_Mid_20"	"sm"	N	Y?	U
"H110_Mid_13"	"sm"	N	Y	U
"H110_Gonad_14"	"lg"	N	Y?	Y
"H110_Gonad_13"	"lg"	N	N	Y
"H110_Gonad_2"	"lg"	N	Y	Y
"H110_Gonad_16"	"lg"	N	U	Y
"H110_Gonad_8"	"lg"	N	Y	Y
"H127_Gonad_7"	"sm"	N	N	U
"H127_Gonad_8"	"sm"	N	N	U
"H127_Gonad_3"	"sm"	N	N	U
"H127_General_5"	"sm"	N	N	U
"H127_Mid_3"	"sm"	N	N	U
"H127_Gonad_14"	"lg"	N	Y?	Y
"H127_General_4"	"lg"	N	N	Y
"H127_Gonad_10"	"lg"	N	N	Y
"H127_Gonad_15"	"lg"	N	N	Y
"H127_Gonad_13"	"lg"	N	Y?	Y
"H148_General_13"	"sm"	N	N	U	might have embryo- hard to tell
"H148_General_7"	"sm"	N	N	U	might have embryo- hard to tell
"H148_General_1"	"sm"	N	N	U	might have embryo- hard to tell
"H148_General_2"	"sm"	N	N	U	might have embryo- hard to tell
"H148_General_30"	"sm"	N	N	U
"H148_General_29"	"lg"	N	N	Y
"H148_General_20"	"lg"	N	N	Y
"H148_General_25"	"lg"	N	N	Y
"H148_General_11"	"lg"	N	N	Y
"H148_General_6"	"lg"	N	N	U
"H156_Gonad_3"	"sm"	N	N	U
"H156_Foot_1"	"sm"	N	N	U
"H156_Foot_5"	"sm"	N	N	U
"H156_Gonad_2"	"sm"	N	N	U
"H156_Mid_1"	"sm"	N	N	U
"H156_Gonad_5"	"lg"	N	N	Y
"H156_Gonad_1"	"lg"	N	N	Y
"H156_Gonad_7"	"lg"	N	N	Y
"H156_Gonad_6"	"lg"	N	N	Y
"H156_Gonad_8"	"lg"	N	N	Y
"H158_Gonad_8"	"sm"	N	U	U	too few for 5 small and 5 large
"H158_Gonad_5"	"sm"	N	U	Y?	too few for 5 small and 5 large
"H158_Gonad_3"	"sm"	N	N	Y	too few for 5 small and 5 large
"H158_Gonad_1"	"lg"	N	N	U	too few for 5 small and 5 large
"H158_Gonad_4"	"lg"	N	N	Y	too few for 5 small and 5 large
"H158_Gonad_9"	"lg"	N	N	Y	too few for 5 small and 5 large
"H070__4"	"sm"	U	N	Y	too few for 5 small and 5 large
"H070__8"	"sm"	N	N	Y	too few for 5 small and 5 large
"H070__2"	"sm"	U	U	Y	too few for 5 small and 5 large
"H070__3"	"lg"	N	N	Y	too few for 5 small and 5 large
"H070__1"	"lg"	U	N	Y	too few for 5 small and 5 large
"H070__5"	"lg"	U	U	Y	too few for 5 small and 5 large
"H096__6"	"sm"	N	U	Y
"H096__4"	"sm"	U	N	Y
"H096__8"	"sm"	U	U	Y
"H096__5"	"sm"	U	N	Y
"H096__7"	"sm"	N	N	Y
"H096__13"	"lg"	N	N	Y
"H096__12"	"lg"	U	N	Y
"H096__10"	"lg"	N	N	Y
"H096__15"	"lg"	U	N	Y
"H096__9"	"lg"	N	N	Y
"P107_Mid_147"	"sm"	N	U	Y
"P107_Mid_174"	"sm"	N	Y	Y
"P107_Mid_181"	"sm"	N	U	Y	looks different…
"P107_Mid_142"	"sm"	N	Y	Y?
"P107_Mid_176"	"sm"	N	Y	Y?
"P107_Mid_135"	"lg"	N	Y	Y
"P107_Gonad_22"	"lg"	N	Y	Y
"P107_Gonad_2"	"lg"	N	Y	Y
"P107_Gonad_9"	"lg"	U	Y	Y
"P107_Gonad_20"	"lg"	U	Y	Y
"P113_Slide 2_5"	"sm"	N	N	U
"P113_Slide1_70"	"sm"	N	N	U
"P113_Slide 2_43"	"sm"	N	N	U
"P113_Slide1_64"	"sm"	N	N	U
"P113_Slide1_33"	"sm"	N	N	U
"P113_Slide1_68"	"lg"	N	N	Y
"P113_Slide 2_122"	"lg"	N	N	Y
"P113_Slide 2_62"	"lg"	N	N	Y?
"P113_Slide 2_190"	"lg"	N	N	Y?
"P113_Slide 2_79"	"lg"	N	N	U
"P115_Gonad_69"	"sm"	N	Y	Y?
"P115_Gonad_56"	"sm"	N	Y	Y?
"P115_Gonad_205"	"sm"	Y?	N?	Y?
"P115_Mid_52"	"sm"	N	Y	Y?
"P115_Mid_41"	"sm"	N	U	U
"P115_Mid_98"	"lg"	U	U	U	out of focus
"P115_Mid_77"	"lg"	U	U	Y	out of focus
"P115_Mid_69"	"lg"	N	Y	Y
"P115_Mid_103"	"lg"	U	Y?	Y
"P115_Mid_72"	"lg"	N	U	Y
"P116_Gonad_21"	"sm"	N	Y?	U	very faint
"P116_Gonad_140"	"sm"	N	Y	Y?
"P116_Mid_57"	"sm"	U	U	U	out of focus- lots of little ones in this pic!
"P116_Gonad_97"	"sm"	N	Y	Y	pretty clear image
"P116_Foot_2"	"sm"	N	U	U	in some gunk
"P116_Mid_74"	"lg"	N	Y	Y
"P116_Gonad_168"	"lg"	Y?	N	Y	collar' may be genital pore
"P116_Mid_54"	"lg"	Y?	Y?	Y
"P116_Gonad_122"	"lg"	Y?	Y?	Y
"P116_Gonad_66"	"lg"	Y?	U	Y
"P117_Foot_11"	"sm"	U	Y?	U
"P117_Mid_69"	"sm"	N	Y	U
"P117_Mid_54"	"sm"	Y?	Y	Y?
"P117_Mid_13A"	"sm"	Y	Y	Y?
"P117_Gonad_36"	"sm"	Y	Y	Y
"P117_Foot_8"	"lg"	U	Y?	Y
"P117_Gonad_69"	"lg"	U	N	Y
"P117_Mid_74"	"lg"	Y?	N	Y
"P117_Gonad_50"	"lg"	N	Y?	Y
"P117_Mid_1"	"lg"	U	U	Y
"P119_Gonad_76"	"sm"	N	U	Y?
"P119_Gonad_37a"	"sm"	Y	Y	Y?	decent picture
"P119_Gonad_24"	"sm"	Y	Y	Y?
"P119_Gonad_43"	"sm"	Y	Y	Y?	decent picture
"P119_Gonad_88"	"sm"	Y	Y	Y?
"P119_Gonad_66"	"lg"	N	N	Y
"P119_Gonad_58"	"lg"	N	N	Y
"P119_Gonad_84"	"lg"	N	N	Y
"P119_Gonad_81"	"lg"	N	N?	Y
"P119_Mid_14"	"lg"	N	Y	Y
"P120_Gonad_146"	"sm"	N	N	N
"P120_Gonad_140"	"sm"	N	N	U
"P120_Gonad_151"	"sm"	N	N	U
"P120_Mid_6"	"sm"	N	N	U
"P120_Mid_3"	"sm"	N	N	U
"P120_Foot_5"	"lg"	N	N	Y?
"P120_Gonad_135"	"lg"	N	U	Y	damaged
"P120_Gonad_70"	"lg"	N	N	Y	damaged
"P120_Gonad_117"	"lg"	U	U	Y	damaged
"P120_Gonad_58"	"lg"	U	U	Y	damaged
"P121_Gonad_49a"	"sm"	U	U	U	out of focus
"P121_Gonad_89"	"sm"	N	Y?	Y?
"P121_Mid_2"	"sm"	N	U	Y?
"P121_Gonad_34"	"sm"	U	U	U	out of focus
"P121_Gonad_47"	"sm"	Y	Y	Y?
"P121_Gonad_14"	"lg"	U	U	U	out of focus
"P121_Gonad_78"	"lg"	U	U	Y?	out of focus
"P121_Gonad_49"	"lg"	N?	N?	U	out of focus
"P121_Gonad_5"	"lg"	N?	N?	U
"P121_Mid_3"	"lg"	Y?	N?	Y?
"P122_Mid_46"	"sm"	N	Y?	U	out of focus
"P122_Mid_21a"	"sm"	U	U	U
"P122_Gonad_27"	"sm"	N	Y	Y?
"P122_Gonad_10"	"sm"	N	Y	Y?
"P122_Gonad_44"	"sm"	Y?	Y?	Y?
"P122_Gonad_15"	"lg"	N?	N?	Y
"P122_Mid_23"	"lg"	Y?	N?	Y
"P122_Gonad_94"	"lg"	N	N	Y
"P122_Mid_15"	"lg"	Y	U	Y
"P122_Mid_27"	"lg"	N	Y?	Y
"P125_Mid_53"	"sm"	N?	Y?	Y?
"P125_Mid_64"	"sm"	N?	Y?	Y?
"P125_Gonad_28"	"sm"	N?	Y?	Y?	out of focus
"P125_Gonad_9"	"sm"	Y?	Y?	Y?
"P125_Gonad_13"	"sm"	N?	Y?	Y?
"P125_General_C2r8"	"lg"	N	N	Y
"P125_General_C2r4"	"lg"	Y?	Y	Y
"P125_General_C2r9"	"lg"	Y	Y	Y
"P125_General_C2r2"	"lg"	Y	Y	Y
"P125_General_C2r5"	"lg"	Y	Y	Y
"P126_General_C2r14"	"sm"	N	Y?	Y
"P126_Mid_18"	"sm"	Y?	N?	Y?
"P126_Mid_50"	"sm"	N?	Y?	Y?
"P126_gonad_5"	"sm"	N?	Y?	Y?
"P126_Mid_30"	"sm"	U	Y?	Y?
"P126_General_C2r11"	"lg"	Y?	Y	Y
"P126_gonad_74"	"lg"	N?	N?	Y
"P126_General_C2r5"	"lg"	N	Y	Y
"P126_General_C2r7"	"lg"	Y?	Y	Y
"P126_General_C2r2"	"lg"	N?	Y?	Y
"P128_Mid_11"	"sm"	N?	Y?	U
"P128_Mid_23"	"sm"	N?	Y?	U
"P128_Mid_43"	"sm"	N?	Y?	U
"P128_Mid_22"	"sm"	N?	Y?	U
"P128_Mid_4"	"sm"	N?	N?	U
"P128_General_C2r1"	"lg"	Y?	Y	Y
"P128_General_C2r8"	"lg"	N	Y	Y
"P128_General_C2r5"	"lg"	N?	Y	Y
"P128_General_C2r6"	"lg"	N	Y	Y
"P128_General_C2r2"	"lg"	Y?	Y	Y
"P130_foot_2"	"sm"	N	N	U
"P130_mid_3"	"sm"	N	N	U
"P130_mid_7"	"sm"	N	N	U
"P130_mid_32"	"sm"	N	N	U
"P130_foot_4"	"sm"	N	N	U
"P130_gonad_88"	"lg"	N?	N?	Y?	damaged;unfocused
"P130_gonad_19"	"lg"	U	U	Y	overlapping
"P130_gonad_53"	"lg"	N	N	Y
"P130_gonad_51"	"lg"	N	N	Y
"P130_gonad_54"	"lg"	N	N	Y
"P131_gonad_46"	"sm"	Y?	Y	Y
"P131_gonad_37"	"sm"	U	U	Y?
"P131_gonad_7"	"sm"	N	Y	Y?
"P131_gonad_88"	"sm"	Y?	N?	Y
"P131_gonad_1"	"sm"	N?	N?	Y?
"P131_gonad_135"	"lg"	Y?	Y?	Y
"P131_gonad_120"	"lg"	N	N	Y
"P131_gonad_130"	"lg"	N?	Y	Y
"P131_gonad_71"	"lg"	U	Y?	Y
"P131_gonad_118"	"lg"	N	N?	Y
"P135_gonad_72"	"sm"	N	N	U
"P135_gonad_38"	"sm"	N	U	U
"P135_Mid_14"	"sm"	N	N?	N?
"P135_Mid_22"	"sm"	N	N?	N?
"P135_gonad_36"	"sm"	N	N?	U
"P135_Mid_10"	"lg"	U	U	Y
"P135_gonad_68"	"lg"	Y?	Y?	Y
"P135_gonad_17"	"lg"	Y?	Y?	Y
"P135_gonad_14"	"lg"	N?	N?	Y
"P135_Mid_19"	"lg"	N?	U	Y	damaged
"P136_mid_24"	"sm"	N	N	U
"P136_mid_22"	"sm"	N	N	U
"P136_mid_23"	"sm"	N	N	U
"P136_mid_27"	"sm"	N	N	Y?
"P136_gonad_132"	"sm"	N	N	U
"P136_gonad_35"	"lg"	N	N	U
"P136_gonad_90"	"lg"	N	N	U	out of focus
"P136_gonad_50"	"lg"	N	N	Y
"P136_gonad_101"	"lg"	N	N	Y
"P136_gonad_48"	"lg"	N	N	Y
"P137_mid_30"	"sm"	N	Y?	U
"P137_mid_43"	"sm"	Y?	Y?	U
"P137_mid_11"	"sm"	Y?	Y?	U
"P137_mid_20"	"sm"	N	N	U
"P137_foot_1"	"sm"	N	Y?	U
"P137_mid_76"	"lg"	Y?	Y	Y
"P137_mid_54"	"lg"	N	Y?	Y
"P137_mid_37"	"lg"	Y?	Y?	Y
"P137_mid_75"	"lg"	N?	Y?	Y
"P137_mid_81"	"lg"	N?	N	Y
"P139_Gonad_61b"	"sm"	N?	N?	Y?
"P139_Gonad_107a"	"sm"	N?	N?	Y?
"P139_Gonad_106b"	"sm"	N?	N?	Y?
"P139_Gonad_66"	"sm"	N?	N?	Y?
"P139_Gonad_22"	"sm"	N	N	Y
"P139_Gonad_38"	"lg"	N	N	Y
"P139_Gonad_61"	"lg"	N	N	Y
"P139_Gonad_76"	"lg"	N	N	Y
"P139_Gonad_15"	"lg"	N	N	Y
"P139_Gonad_114"	"lg"	N	N	Y
"P140_general_112"	"sm"	N	Y?	Y?
"P140_general_45"	"sm"	N	N	U
"P140_general_97"	"sm"	N	Y?	Y?
"P140_general_41"	"sm"	Y?	Y?	Y?
"P140_general_96"	"sm"	Y?	Y	Y?
"P140_general_2"	"lg"	U	U	Y
"P140_general_8"	"lg"	U	Y	Y
"P140_general_42"	"lg"	Y?	N	Y
"P140_general_147"	"lg"	Y	Y	Y
"P140_general_16"	"lg"	U	U	U
"P141_foot_2"	"sm"	N	N	U	good picture
"P141_Mid_11"	"sm"	N	N	Y?	good picture
"P141_Mid_15"	"sm"	N	N	Y
"P141_Mid_2"	"sm"	N	N	Y	very nice picture
"P141_Mid_16"	"sm"	N	N	U
"P141_gonad_97"	"lg"	N	N	Y	nice picture
"P141_gonad_89"	"lg"	N	N	Y	nice picture
"P141_gonad_43"	"lg"	N	N	Y
"P141_gonad_94"	"lg"	N	N	Y
"P141_Mid_14"	"lg"	N	N	U
"P150_gonad_10"	"sm"	N	N	N
"P150_gonad_8"	"sm"	N	N	N
"P150_Mid_1"	"sm"	N	N	U
"P150_gonad_5"	"sm"	N	U	Y
"P150_gonad_24"	"sm"	N	U	Y
"P150_Mid_2"	"lg"	N	N	N
"P150_gonad_19"	"lg"	N	N	Y
"P150_gonad_9"	"lg"	N	N	Y
"P150_gonad_26"	"lg"	N	N	Y
"P150_gonad_25"	"lg"	N	N	Y
"P152_gonad_45a"	"sm"	U	Y?	U
"P152_gonad_6"	"sm"	N	U	U
"P152_gonad_3"	"sm"	Y?	Y	Y?	ok picture
"P152_gonad_10"	"sm"	Y	Y	U
"P152_gonad_134"	"sm"	Y	Y	Y	nice picture
"P152_gonad_101"	"lg"	Y?	Y?	Y?
"P152_gonad_54"	"lg"	Y?	Y	Y
"P152_gonad_40"	"lg"	N	Y?	U
"P152_gonad_90"	"lg"	N	Y?	Y?
"P152_gonad_104"	"lg"	N	N	U
"P153_gonad_10"	"sm"	U	U	U
"P153_gonad_67"	"sm"	Y?	U	U
"P153_gonad_14"	"sm"	Y?	Y?	Y?
"P153_Mid_2"	"sm"	N	N	N
"P153_gonad_41"	"sm"	N	Y	U
"P153_gonad_64"	"lg"	N	N	Y?
"P153_gonad_3"	"lg"	N	N	Y
"P153_gonad_9"	"lg"	N	N	Y
"P153_gonad_61"	"lg"	Y?	N	Y
"P153_gonad_62"	"lg"	Y?	N	Y
"P154_Mid_12"	"sm"	U	Y	U
"P154_Mid_14"	"sm"	Y?	Y	U
"P154_gonad_23"	"sm"	Y?	Y	Y
"P154_gonad_10"	"sm"	U	U	Y	damaged?
"P154_gonad_24"	"sm"	N	N	Y
"P154_gonad_31"	"lg"	Y	N	Y
"P154_Mid_20"	"lg"	Y?	Y	Y
"P154_Mid_39"	"lg"	U	U	Y
"P154_Mid_29"	"lg"	U	U	Y
"P154_gonad_38a"	"lg"	N	N	Y
"P155_mid_10"	"sm"	N	Y	U
"P155_mid_11"	"sm"	N	N	U
"P155_gonad_33"	"sm"	N	N	Y?
"P155_gonad_40"	"sm"	N	N	U
"P155_mid_12"	"sm"	Y	Y	N
"P155_gonad_26"	"lg"	N	N	Y
"P155_gonad_18"	"lg"	Y	Y	Y
"P155_gonad_6"	"lg"	N	N	Y
"P155_gonad_37"	"lg"	U	Y	N
"P155_gonad_20"	"lg"	N	Y	Y
"P157_gonad_87"	"sm"	N	N	U
"P157_gonad_7"	"sm"	N	N	U
"P157_gonad_85"	"sm"	N	N	U
"P157_gonad_89a"	"sm"	N	N	U
"P157_gonad_91"	"sm"	N	N	U
"P157_gonad_64"	"lg"	N	N	Y
"P157_gonad_24"	"lg"	N	N	Y
"P157_gonad_35"	"lg"	N	N	Y
"P157_gonad_55"	"lg"	N	N	Y
"P157_gonad_6"	"lg"	N	N	Y
"P160_Mid_24"	"sm"	N	Y	Y?
"P160_Mid_6"	"sm"	U	U	Y	damaged?
"P160_gonad_34"	"sm"	N	N	Y
"P160_Mid_15"	"sm"	N	N	Y
"P160_Mid_2"	"sm"	N	Y	Y
"P160_gonad_60"	"lg"	Y	Y	Y
"P160_gonad_27"	"lg"	N	U	Y
"P160_gonad_55"	"lg"	Y	Y?	Y
"P160_Mid_22"	"lg"	Y	Y	Y
"P160_gonad_31"	"lg"	Y	Y?	Y
"P162_gonad_22"	"sm"	U	N	Y?
"P162_Mid_13"	"sm"	N	Y?	Y?
"P162_gonad_50"	"sm"	Y?	Y?	Y?
"P162_Mid_63"	"sm"	Y?	Y?	Y?
"P162_Mid_53"	"sm"	N?	Y	Y
"P162_gonad_63"	"lg"	N	Y	Y
"P162_gonad_9"	"lg"	N	Y?	Y
"P162_Mid_27"	"lg"	N?	Y?	Y
"P162_gonad_32"	"lg"	Y?	Y	Y
"P162_gonad_135"	"lg"	N	Y?	Y
"P163_Mid_13"	"sm"	U	U	U
"P163_Mid_18"	"sm"	U	U	U
"P163_gonad_19"	"sm"	N	N	Y?
"P163_Mid_7"	"sm"	N	N	Y?
"P163_gonad_15"	"sm"	N	N	Y?
"P163_gonad_95"	"lg"	U	U	Y
"P163_gonad_8"	"lg"	N	N	Y
"P163_Mid_25"	"lg"	N	N	Y
"P163_gonad_103"	"lg"	Y?	Y?	Y
"P163_gonad_75"	"lg"	Y?	N	Y
"P164_gonad_8"	"sm"	U	U	U
"P164_gonad_14"	"sm"	U	Y	U
"P164_gonad_86"	"sm"	U	U	U
"P164_gonad_99"	"sm"	Y	Y	Y?
"P164_gonad_70"	"sm"	U	U	Y
"P164_Mid_14"	"lg"	N	N	Y
"P164_gonad_17"	"lg"	N	Y	Y
"P164_gonad_24"	"lg"	N	Y	Y
"P164_gonad_13"	"lg"	N	Y	Y
"P164_gonad_57"	"lg"	N	Y	Y
"P165_gonad_25a"	"sm"	U	U	Y
"P165_gonad_1"	"sm"	N	N	Y
"P165_Mid_13"	"sm"	N	N	Y
"P165_gonad_49"	"sm"	Y?	N	Y
"P165_gonad_25"	"sm"	N	Y	Y
"P165_gonad_80"	"lg"	N	Y	Y
"P165_gonad_47"	"lg"	N	N	Y
"P165_gonad_46"	"lg"	N	Y	Y
"P165_gonad_60"	"lg"	N	Y	Y
"P165_gonad_20"	"lg"	Y?	Y	Y
"P166_general_49"	"sm"	N	N	U
"P166_general_63"	"sm"	N	N	N?
"P166_general_69"	"sm"	N	N	U
"P166_general_145"	"sm"	N	N	N?
"P166_general_81"	"sm"	N	N	N?
"P166_general_27"	"lg"	N	N	Y
"P166_general_29"	"lg"	N	N	Y
"P166_general_84"	"lg"	N	N	Y
"P166_general_95"	"lg"	N	N	Y
"P166_general_18"	"lg"	N	N	Y
"P170_gonad_61"	"sm"	U	U	Y?	damaged
"P170_gonad_35"	"sm"	N	Y	Y?
"P170_gonad_6"	"sm"	N	N	Y?
"P170_gonad_30"	"sm"	N	Y	Y?
"P170_gonad_31"	"sm"	N	Y	Y	bent? may be longer
"P170_gonad_82"	"lg"	N	N	Y
"P170_gonad_115"	"lg"	N	Y?	Y
"P170_Mid_32"	"lg"	U	N	Y
"P170_gonad_125"	"lg"	N	N	Y
"P170_gonad_75"	"lg"	N	N	Y
"P177_General_51"	"sm"	U	U	U
"P177_General_33"	"sm"	U	U	U
"P177_General_3"	"sm"	Y?	Y	U
"P177_General_5"	"sm"	U	Y	U
"P177_General_85"	"sm"	U	Y	U
"P177_General_55"	"lg"	Y?	Y	Y
"P177_General_73"	"lg"	Y?	Y	Y
"P177_General_67"	"lg"	Y?	Y	Y
"P177_General_74"	"lg"	Y?	Y	Y
"P177_General_28"	"lg"	U	U	Y
"P178_General_172"	"sm"	U	U	U
"P178_General_1"	"sm"	Y?	Y	U
"P178_General_14"	"sm"	U	U	U
"P178_General_15"	"sm"	U	U	U
"P178_General_145"	"sm"	N	Y	N?	decent picture
"P178_General_11"	"lg"	U	Y	U
"P178_General_150"	"lg"	N	N	Y
"P178_General_44"	"lg"	N	N	Y
"P178_General_130"	"lg"	N	U	Y
"P178_General_171"	"lg"	N	Y?	Y
"Ph100_General_26"	"sm"	N	N	N?
"Ph100_General_19"	"sm"	N	N	U
"Ph100_General_21"	"sm"	N	N	U
"Ph100_General_24"	"sm"	U	U	U	I'm not sure there are two small ones here; lots of damage/overlap
"Ph100_General_32"	"sm"	N	N	U
"Ph100_General_35"	"lg"	N	N	U
"Ph100_General_14"	"lg"	N	N	U
"Ph100_General_11"	"lg"	N	N	U
"Ph100_General_15"	"lg"	N	N	Y
"Ph100_General_28"	"lg"	N	N	U
"Ph107_Gonad_105m10x"	"sm"	N	N	U	nice picture
"Ph107_Gonad_74m10x"	"sm"	N	N	Y?	nice picture
"Ph107_Gonad_108"	"sm"	N	N	Y?	nice picture
"Ph107_Gonad_29"	"sm"	N	N	Y?	decent picture
"Ph107_Gonad_49"	"sm"	N	N	Y?	decent picture
"Ph107_Gonad_66"	"lg"	N	N	Y
"Ph107_Gonad_99"	"lg"	N	N	Y
"Ph107_Gonad_2"	"lg"	N	N	Y
"Ph107_Gonad_89"	"lg"	N	N	Y
"Ph107_MidFoot_13"	"lg"	N	N	U
"Ph109_General_50"	"sm"	N	N	Y?	decent picture
"Ph109_General_54"	"sm"	N	N	Y?
"Ph109_General_49"	"sm"	N	N	Y?
"Ph109_General_19"	"sm"	N	N	Y?
"Ph109_General_15"	"sm"	U	U	U	damaged?
"Ph109_General_35"	"lg"	N	N	Y	damaged
"Ph109_General_13"	"lg"	N	N	Y
"Ph109_General_8"	"lg"	N	N	Y
"Ph109_General_59"	"lg"	N	N	Y?
"Ph109_General_36"	"lg"	N	N	U
"Ph112_Mid+Foot_1"	"sm"	N	N	U
"Ph112_Mid+Foot_7"	"sm"	U	U	U
"Ph112_Mid+Foot_8"	"sm"	N	N	U
"Ph112_Gonad_9"	"sm"	N	N	U
"Ph112_Mid+Foot_6"	"sm"	N	N	U
"Ph112_Gonad_17"	"lg"	N	N	Y
"Ph112_Gonad_14"	"lg"	N	N	U
"Ph112_Gonad_5"	"lg"	N	N	Y?
"Ph112_Gonad_7"	"lg"	N	N	Y?
"Ph112_Mid+Foot_12"	"lg"	N	N	Y?
"Ph114_GonadMid_24"	"sm"	N	N	U
"Ph114_GonadMid_7"	"sm"	N	N	U
"Ph114_Gonad_11"	"sm"	N	N	U
"Ph114_GonadMid_4"	"sm"	N	N	U
"Ph114_Gonad_38"	"sm"	N	N	Y?
"Ph114_GonadMid_6"	"lg"	N	N	Y?
"Ph114_Gonad_13"	"lg"	N	N	U
"Ph114_GonadMid_10"	"lg"	N	N	U
"Ph114_Gonad_80"	"lg"	N	N	U
"Ph114_GonadMid_16"	"lg"	N	N	U
"Ph115_General_15"	"sm"	U	N	U
"Ph115_General_28"	"sm"	N	Y	U
"Ph115_General_38"	"sm"	Y?	Y?	U
"Ph115_General_22"	"sm"	N?	N?	U
"Ph115_General_39"	"sm"	N?	Y?	U
"Ph115_General_51"	"lg"	Y?	Y?	U
"Ph115_General_25"	"lg"	Y	Y	Y
"Ph115_General_48"	"lg"	Y?	Y	Y
"Ph115_General_9"	"lg"	Y	Y?	Y
"Ph115_General_6"	"lg"	Y	Y	Y
"Ph116_Gonad_33"	"sm"	Y?	Y	U
"Ph116_Gonad_28"	"sm"	Y?	Y	U	decent picture
"Ph116_Gonad_51"	"sm"	Y	Y	Y?
"Ph116_Gonad_29"	"sm"	Y?	Y	U	decent picture
"Ph116_Gonad_53"	"sm"	Y?	Y	U	decent picture
"Ph116_General_10"	"lg"	N	Y?	Y	squashed?
"Ph116_General_19"	"lg"	N?	N	Y	squashed?
"Ph116_General_30"	"lg"	N	N	Y	squashed?
"Ph116_General_9"	"lg"	N	N	Y	squashed?
"Ph116_General_40"	"lg"	N	N	Y	squashed?
"Ph126_General_71"	"sm"	N	Y	U
"Ph126_General_98"	"sm"	N	Y	U
"Ph126_General_10"	"sm"	N	Y	U
"Ph126_General_97"	"sm"	N	Y	U
"Ph126_General_6"	"sm"	U	U	U
"Ph126_General_23"	"lg"	N	Y?	Y	nice pictures
"Ph126_General_88"	"lg"	N	Y	Y
"Ph126_General_38"	"lg"	N	Y	Y
"Ph126_General_54"	"lg"	N	Y	Y
"Ph126_General_48"	"lg"	Y?	Y	Y
"Ph159_General_9"	"sm"	N	Y	Y
"Ph159_General_11"	"sm"	N	Y?	Y
"Ph159_General_59"	"sm"	Y?	N	Y
"Ph159_General_18"	"sm"	Y?	N	Y
"Ph159_General_53"	"sm"	Y?	Y	Y
"Ph159_General_69"	"lg"	Y?	Y	Y
"Ph159_General_7"	"lg"	Y	Y	Y
"Ph159_General_68"	"lg"	Y?	Y	Y
"Ph159_General_58"	"lg"	Y?	Y	Y
"Ph159_General_57"	"lg"	Y	Y	Y
"Ph095_Foot_6"	"sm"	U	U	U
"Ph095_Foot_7"	"sm"	N?	N?	Y?
"Ph095_Mid_3"	"sm"	N	N	Y?
"Ph095_Mid_9"	"sm"	N	N	Y?
"Ph095_Foot_14"	"sm"	U	U	U
"Ph095_Gonad_41"	"lg"	N	N	Y	squashed?
"Ph095_Gonad_4"	"lg"	N	N	Y	squashed?
"Ph095_Gonad_56"	"lg"	N	N	Y
"Ph095_Gonad_47"	"lg"	N	N	Y
"Ph095_Gonad_35"	"lg"	N	N	Y
"Ph096_General_36"	"sm"	Y?	Y	U
"Ph096_General_83"	"sm"	Y?	Y?	U
"Ph096_General_33"	"sm"	Y?	Y?	U
"Ph096_General_6"	"sm"	Y	Y	Y?
"Ph096_General_86"	"sm"	Y?	Y?	U
"Ph096_General_105"	"lg"	Y?	Y	Y
"Ph096_General_66"	"lg"	Y?	Y?	Y
"Ph096_General_2"	"lg"	Y?	Y?	Y
"Ph096_General_46"	"lg"	Y?	N	Y
"Ph096_General_27"	"lg"	Y?	N	Y
"V141__37"	"sm"	N	Y?	Y?
"V141__18"	"sm"	N	Y	U
"V141__28"	"sm"	Y?	Y?	U
"V141__17"	"sm"	Y?	Y?	U
"V141__7"	"sm"	N	Y	Y
"V141__2"	"lg"	N	Y	Y	nice picture
"V141__8"	"lg"	N	Y	Y
"V141__25"	"lg"	Y?	Y	Y
"V141__3"	"lg"	Y?	N	Y
"V141__19"	"lg"	Y	Y	Y
"V159_gonad_71"	"sm"	N	N	U
"V159_gonad_82"	"sm"	N	Y?	Y?
"V159_gonad_89"	"sm"	N	Y?	Y?
"V159_gonad_14"	"sm"	N	U	U
"V159_gonad_11"	"sm"	Y?	N	U
"V159_gonad_38"	"lg"	Y	Y	Y
"V159_gonad_26"	"lg"	U	Y	U
"V159_gonad_79"	"lg"	N?	Y	Y
"V159_gonad_57"	"lg"	Y?	Y	Y
"V159_gonad_18"	"lg"	Y?	Y	Y
"V168_general_5"	"sm"	N	Y	U
"V168_general_17a"	"sm"	N	N	U
"V168_general_81"	"sm"	N	N	U
"V168_general_96"	"sm"	N	Y	U
"V168_general_30"	"sm"	N	Y	Y?
"V168_general_90"	"lg"	Y?	Y	U
"V168_general_40"	"lg"	N	Y	U
"V168_general_52"	"lg"	N	Y?	U
"V168_general_123"	"lg"	N	Y?	U
"V168_general_41"	"lg"	N	Y?	U
"V172_general_A"	"sm"	Y?	Y?	U
"V172_general_9"	"sm"	Y?	U	U
"V172_general_10"	"sm"	Y	Y	U
"V172_general_4"	"sm"	Y?	Y	U
"V172_general_C"	"sm"	N	Y	U
"V172_general_5"	"lg"	Y	Y	U
"V172_general_2"	"lg"	N	Y	U
"V172_general_3"	"lg"	Y	N	U
"V172_general_8"	"lg"	Y	Y	U
"V172_general_6"	"lg"	Y?	Y	U
"V182_general_c2"	"sm"	U	U	U
"V182_general_66"	"sm"	Y?	Y?	U
"V182_general_5"	"sm"	N	Y?	U
"V182_general_1"	"sm"	Y	Y	U
"V182_general_91"	"sm"	Y?	Y	Y?
"V182_general_18"	"lg"	N	N	U
"V182_general_97"	"lg"	N	Y?	U
"V182_general_99"	"lg"	Y?	Y?	U
"V182_general_23"	"lg"	N	Y	U
"V182_general_37"	"lg"	N	N	U
"V183_general_63"	"sm"	N	Y	Y?
"V183_general_66"	"sm"	N	Y	N?
"V183_general_11"	"sm"	Y	Y	U
"V183_general_87"	"sm"	Y	Y	Y?
"V183_general_19"	"sm"	N	Y	N
"V183_general_60"	"lg"	Y	Y	U
"V183_general_18"	"lg"	Y	Y	U
"V183_general_46"	"lg"	Y	Y	U
"V183_general_80"	"lg"	Y	Y	U
"V183_general_48"	"lg"	Y	Y	U
"V184_general_167"	"sm"	N	N	U
"V184_general_113"	"sm"	N	Y	U
"V184_general_118"	"sm"	N	Y?	Y?
"V184_general_77"	"sm"	Y?	Y	Y?
"V184_general_153"	"sm"	N	Y	U
"V184_general_89"	"lg"	Y?	Y	U
"V184_general_124"	"lg"	Y?	Y	U
"V184_general_109"	"lg"	Y?	Y	Y?
"V184_general_97"	"lg"	Y?	Y	Y?
"V184_general_130"	"lg"	N	Y?	Y?
