# Supplementary material for: Freshwater trematodes differ from marine trematodes in patterns connected with division of labor
Source: PeerJ. 2024 Apr 12;12:e17211. doi: 10.7717/peerj.17211 (PMC11017974; doi:10.7717/peerj.17211)
Supplement: Supplemental Information 12 [file peerj-12-17211-s012.r]

# This script was written for data analysis reported in the manuscript:
# Freshwater trematodes differ from marine trematodes in patterns connected with 
#   Division of Labor
# By Allison T Neal, Moira Stettner, Renytzabelle Ortega-Cotto, Daniel Dieringer,
#   and Lydia Reed
# Submitted to PeerJ in October 2023
# The script was written by Allison Neal and is provided to allow easy replication
#   and critical evaluation of the analysis performed.  The script author does not
#   claim to be an efficient or expert R coder, so please excuse any inefficiencies 
#   in the code.

# This script tests whether relative pharynx size differs between small and large rediae.
# Rediae are first split into two groups (big, small) based on one of two criteria: 
#   1) Breaks in a histogram of volumes (when bimodal)
#   2) Quantiles (top 25% vs bottom 25%; middle 50% excluded; used when not bimodal)
# Pharynx size was then compared among big vs. small rediae

### Import data (see referenced script file for more information about data)
source('/Users/aneal1/OneDrive - Norwich University/2_Research/1_Trematode Research/Div of Labor/Analysis/Redial Sizes/DOLVTsizesImportCleanUp.R')


### Designate which redia are 'large' vs. 'small' using volume

#   Will use breaks in distribution of redia volume; would first need to calculate
#   the volume:

# Approximate volume of redia using pi*r^2*h
data$vol<-pi*(data$width/2)^2*data$length
data$log.vol<-log(data$vol,10)
data$volR<-pi*(data$widthR/2)^2*data$lengthR
data$log.volR<-log(data$volR,10)

# Based on analysis in DOLVTvolume.R, I visually inspected histograms and identified the 
#   low points/'breaks' between two peaks for any infections showing significant 
#   bimodality.  These 'breaks' are listed below.

# Create an empty variable for 'size' (big vs. small) based on volume breaks
data$size.vol<-NA

# Designate rediae as small vs. large based on the breaks in the distribution of volume
#   (described above)

data$size.vol[data$snail=='H107' & data$log.volR<6.2]<-'small'
data$size.vol[data$snail=='H107' & data$log.volR>6.4]<-'big'

data$size.vol[data$snail=='H127' & data$log.volR<6]<-'small'
data$size.vol[data$snail=='H127' & data$log.volR>6.5]<-'big'

data$size.vol[data$snail=='H148' & data$log.volR<6.5]<-'small'
data$size.vol[data$snail=='H148' & data$log.volR>7]<-'big'

data$size.vol[data$snail=='P112' & data$log.volR<6]<-'small'
data$size.vol[data$snail=='P112' & data$log.volR>6.5]<-'big'

data$size.vol[data$snail=='P113' & data$log.volR<6]<-'small'
data$size.vol[data$snail=='P113' & data$log.volR>6.5]<-'big'

data$size.vol[data$snail=='P116' & data$log.volR<6.2]<-'small'
data$size.vol[data$snail=='P116' & data$log.volR>6.6]<-'big'

data$size.vol[data$snail=='P119' & data$log.volR<7]<-'small'
data$size.vol[data$snail=='P119' & data$log.volR>7.2]<-'big'

data$size.vol[data$snail=='P120' & data$log.volR<5.5]<-'small'
data$size.vol[data$snail=='P120' & data$log.volR>6]<-'big'

data$size.vol[data$snail=='P126' & data$log.volR<6]<-'small'
data$size.vol[data$snail=='P126' & data$log.volR>6.4]<-'big'

data$size.vol[data$snail=='P128' & data$log.volR<6]<-'small'
data$size.vol[data$snail=='P128' & data$log.volR>6.5]<-'big'

data$size.vol[data$snail=='P130' & data$log.volR<6]<-'small'
data$size.vol[data$snail=='P130' & data$log.volR>6]<-'big'

data$size.vol[data$snail=='P131' & data$log.volR<7.1]<-'small'
data$size.vol[data$snail=='P131' & data$log.volR>7.2]<-'big'

data$size.vol[data$snail=='P136' & data$log.volR<5.5]<-'small'
data$size.vol[data$snail=='P136' & data$log.volR>6]<-'big'

data$size.vol[data$snail=='P137' & data$log.volR<6.2]<-'small'
data$size.vol[data$snail=='P137' & data$log.volR>6.8]<-'big'

data$size.vol[data$snail=='P150' & data$log.volR<6.5]<-'small'
data$size.vol[data$snail=='P150' & data$log.volR>7.5]<-'big'

data$size.vol[data$snail=='P152' & data$log.volR<6.8]<-'small'
data$size.vol[data$snail=='P152' & data$log.volR>7.2]<-'big'

data$size.vol[data$snail=='P153' & data$log.volR<6.8]<-'small'
data$size.vol[data$snail=='P153' & data$log.volR>7]<-'big'

data$size.vol[data$snail=='P155' & data$log.volR<6.5]<-'small'
data$size.vol[data$snail=='P155' & data$log.volR>7]<-'big'

data$size.vol[data$snail=='P166' & data$log.volR<5.5]<-'small'
data$size.vol[data$snail=='P166' & data$log.volR>6]<-'big'

data$size.vol[data$snail=='P177' & data$log.volR<6.5]<-'small'
data$size.vol[data$snail=='P177' & data$log.volR>7]<-'big'

data$size.vol[data$snail=='P178' & data$log.volR<6.4]<-'small'
data$size.vol[data$snail=='P178' & data$log.volR>6.6]<-'big'

data$size.vol[data$snail=='Ph116' & data$log.volR<6]<-'small'
data$size.vol[data$snail=='Ph116' & data$log.volR>6.5]<-'big'

data$size.vol[data$snail=='Ph126' & data$log.volR<6.4]<-'small'
data$size.vol[data$snail=='Ph126' & data$log.volR>6.6]<-'big'

data$size.vol[data$snail=='Ph95' & data$log.volR<6.8]<-'small'
data$size.vol[data$snail=='Ph95' & data$log.volR>7]<-'big'


### Make a table counting how many small vs. large there are for each snail
# List snails
snails<-levels(data$snail)

# Create empty vectors to store counts
n.big<-rep(NA,length(snails))
n.small<-rep(NA,length(snails))

# Perform counts for the rediae from each snail
for(i in 1:length(snails)){
  n.big[i]<-length(which(data$snail==snails[i] & data$size.vol=='big'))
  n.small[i]<-length(which(data$snail==snails[i] & data$size.vol=='small'))
}

# Combine into one data frame
cbind(snails,n.small,n.big)


###  Designate which redia are 'large' vs. 'small' using volume quantile ###
# First, calculate quantiles for each infection
#   Create empty vectors to list quantile cutoffs for each infection
q25<-rep(NA,length(snails))
q75<-rep(NA,length(snails))
#   Populate vectors with calculated quantile cutoffs
for(i in 1:length(snails)){
  q25[i]<-quantile(data$volR[data$snail==snails[i]],na.rm=T)[2]
  q75[i]<-quantile(data$volR[data$snail==snails[i]],na.rm=T)[4]
}

# Next, make a new column in the data table listing the quantiles
#   Create empty columns
data$volr.q25<-NA
data$volr.q75<-NA
#   Populate columns using the quantile cutoffs from above
for(i in 1:length(data$snail)){ # for every redia entry
  ind<-which(snails==data$snail[i])
  data$volr.q25[i]<-q25[ind]
  data$volr.q75[i]<-q75[ind]
}

# Classify any redia smaller than 25th quantile as small; any larger than 75th as big
#   Create empty column to store size designation
data$size.q<-NA
#   Populate size designations
data$size.q[data$volR<data$volr.q25]<-'small'
data$size.q[data$volR>data$volr.q75]<-'big'


### Assign rediae a single size classification based on one of the two methods above
# Redia will be classified as "large" vs. "small" based on break in volume distribution
#  if available.  Otherwise, based on quantile.

#   Populate size column with size designation based on histogram breaks
data$size <- data$size.vol
#   If there are no designations based on histogram breaks (i.e. b/c the volume distribution
#   is not bimodal), record designations based on quantile
for(i in 1:length(data$sample)){
  if(is.na(data$size.vol[i])){
    data$size[i] <- data$size.q[i]
  }
}


##################################################################################

### Compare pharynx sizes for large vs. small rediae

# Body volume has already been calculated.  
# Calculate approximate volume of pharynx assuming a spherical pharynx: 4/3*pi*r^3 
data$pvol<-4/3*pi*(data$pharynx/2)^3
data$log.pvol<-log(data$pvol,10)
data$pvolR<-4/3*pi*(data$pharR/2)^3
data$log.pvolR<-log(data$pvolR,10)

# Calculate relative volume
data$rel.pvolR<-data$pvolR/data$volR

# Create empty data frame to record results from statistical analyses comparing
#  pharynx volume of large vs. small rediae
results<-data.frame(matrix(data=NA, nrow = length(snails), ncol = 11))
colnames(results)<-c('snail',  
  # Columns names for relative pharynx size (p value, number of big rediae, number of small rediae
  #   median relative pharynx size for big vs. small rediae)
  'rel.p',
  'rel.big.n',
  'rel.sm.n',
  'rel.median.big',
  'rel.median.sm',
  # Column names for absolute pharynx size (p value, number of big rediae, number of small rediae
  #   median absolute pharynx size for big vs. small rediae)
  'pvol.p',
  'pvol.big.n',
  'pvol.sm.n',
  'pvol.median.big',
  'pvol.median.sm')
# Add snail numbers to results dataframe
results$snail<-snails

# Convert size to factor variable for analysis
data$size<-as.factor(data$size)

# Perform analysis comparing pharynx size of small vs. big rediae and calculate summary statistics
for(i in 1:length(snails)){
  temp<-data[data$snail==snails[i],]
  # calculate sample size for small and big rediae
  results$pvol.big.n[i]<-length(which(!is.na(temp$pvolR[temp$size=='big'])))
  results$pvol.sm.n[i]<-length(which(!is.na(temp$pvolR[temp$size=='small'])))
  results$rel.big.n[i]<-length(which(!is.na(temp$rel.pvolR[temp$size=='big'])))
  results$rel.sm.n[i]<-length(which(!is.na(temp$rel.pvolR[temp$size=='small'])))
  # run statistical test and calculate summary statistics for relative sizes
  if(results$rel.big.n[i]>0 & results$rel.sm.n[i]>0){
    results$rel.p[i]<-wilcox.test(rel.pvolR ~ size, data=temp,na.rm=T,alternate = "less")[3]
    results$rel.median.big[i]<-median(temp$rel.pvolR[temp$size=='big'],na.rm=T)
    results$rel.median.sm[i]<-median(temp$rel.pvolR[temp$size=='small'],na.rm=T)
  }
  # do the same for the absolute pharynx sizes
  if(results$pvol.big.n[i]>0 & results$pvol.sm.n[i]>0){
      results$pvol.p[i]<-wilcox.test(pvolR ~ size, data=temp,na.rm=T,alternate = "greater")[3]
      results$pvol.median.big[i]<-median(temp$pvolR[temp$size=='big'],na.rm=T)
      results$pvol.median.sm[i]<-median(temp$pvolR[temp$size=='small'],na.rm=T)
  }
}

results

################################################################################
### Get size ranges for large vs small redia for use in activity analysis
#   (width was not recorded for rediae in the activity analysis, so
#   it is not possible to use volume cutoffs; instead, we can look at the 
#   range of lengths for each size of rediae)

# Create empty data frame
size.ranges<-data.frame(matrix(data=NA, nrow = length(snails), ncol = 5))
# Name columns
colnames(size.ranges)<-c('snail',
                     'sm.min',
                     'sm.max',
                     'lg.min',
                     'lg.max')
# Add snail numbers
size.ranges$snail<-snails

# Determine redia length ranges for rediae classified as small vs. large
for(i in 1:length(snails)){
  temp<-data[data$snail==snails[i],]
  if(temp$snail[1]!="H109"){  # avoids an infection that did not have its redia classified as small vs. large
    # calculate minimum and maximum length for each size class
    size.ranges$sm.min[i]<-min(temp$lengthR[temp$size == 'small'],na.rm = T)
    size.ranges$sm.max[i]<-max(temp$lengthR[temp$size == 'small'],na.rm = T)
    size.ranges$lg.min[i]<-min(temp$lengthR[temp$size == 'big'],na.rm = T)
    size.ranges$lg.max[i]<-max(temp$lengthR[temp$size == 'big'],na.rm = T)
  }
}
